# Supplementary material for: On the synthesis and structure of reactive halonium ions
Source: Chem Sci. 2025 Jun 19;16(29):13229–34. doi: 10.1039/d5sc03756e (PMC12198972; doi:10.1039/d5sc03756e)
Supplement: SC-016-D5SC03756E-s002 [file SC-016-D5SC03756E-s002.cif]

# Supplementary Information (SI) for Chemical Science.
# This journal is © The Royal Society of Chemistry 2025

####################################################################### 
# 
# This file contains crystal structure data downloaded from the 
# Cambridge Structural Database (CSD) hosted by the Cambridge 
# Crystallographic Data Centre (CCDC).
# 
# Full information about CCDC data access policies and citation 
# guidelines are available at http://www.ccdc.cam.ac.uk/access/V1 
# 
# Audit and citation data items may have been added by the CCDC. 
# Please retain this information to preserve the provenance of 
# this file and to allow appropriate attribution of the data. 
# 
#######################################################################

data_LF453C
_database_code_depnum_ccdc_archive 'CCDC 2453010'
loop_
_audit_author_name
_audit_author_address
'Anja Wiesner'
;Freie Universitaet Berlin
Germany
;
_audit_update_record             
;
2025-05-21 deposited with the CCDC.	2025-06-19 downloaded from the CCDC.
;
_audit_creation_method           
;FinalCif V149 by Daniel Kratzert, Freiburg 2025, 
https://dkratzert.de/finalcif.html
;
_shelx_SHELXL_version_number     2018/3
_chemical_name_systematic        ?
_chemical_name_common            ?
_chemical_formula_sum            'C4 H4 Br Cl3 F39 O12 S3 Sb Te6'
_chemical_formula_moiety         ?
_chemical_formula_weight         2154.86
_chemical_melting_point          ?
_space_group_crystal_system      triclinic
_space_group_IT_number           2
_space_group_name_H-M_alt        'P -1'
_space_group_name_Hall           '-P 1'
_shelx_space_group_comment       
;
The symmetry employed for this shelxl refinement is uniquely defined
by the following loop, which should always be used as a source of
symmetry information in preference to the above space-group names.
They are only intended as comments.
;

loop_
_space_group_symop_operation_xyz
'x, y, z'
'-x, -y, -z'

_cell_length_a                   9.8994(7)
_cell_length_b                   10.0636(7)
_cell_length_c                   22.7766(17)
_cell_angle_alpha                93.244(3)
_cell_angle_beta                 100.968(3)
_cell_angle_gamma                95.729(3)
_cell_volume                     2209.9(3)
_cell_formula_units_Z            2
_cell_measurement_temperature    100(2)
_cell_measurement_reflns_used    9697
_cell_measurement_theta_min      2.299
_cell_measurement_theta_max      30.5005
_exptl_crystal_description       block
_exptl_crystal_colour            colourless
_exptl_crystal_recrystallization_method ?
_exptl_crystal_density_meas      ?
_exptl_crystal_density_method    ?
_exptl_crystal_density_diffrn    3.238
_exptl_crystal_F_000             1944
_exptl_crystal_size_max          0.479
_exptl_crystal_size_mid          0.434
_exptl_crystal_size_min          0.357
_exptl_absorpt_coefficient_mu    5.942
_exptl_absorpt_correction_type   multi-scan
_exptl_absorpt_correction_T_min  0.4236
_exptl_absorpt_correction_T_max  0.7461
_exptl_absorpt_process_details   
;SADABS-2016/2 - Bruker AXS area detector scaling and absorption correction: 
Krause, L., Herbst-Irmer, R., Sheldrick G.M. & Stalke D., J. Appl. Cryst. 48 
(2015) 3-10
;
_exptl_absorpt_special_details   ?
_shelx_estimated_absorpt_T_min   ?
_shelx_estimated_absorpt_T_max   ?
_exptl_transmission_factor_min   ?
_exptl_transmission_factor_max   ?
_exptl_special_details           ?
_diffrn_ambient_temperature      100(2)
_diffrn_ambient_environment      N~2~
_diffrn_radiation_type           MoK\a
_diffrn_radiation_wavelength     0.71073
_diffrn_radiation_monochromator  'mirror optics'
_diffrn_measurement_ambient_temperature_device_make 'Oxford Cryostream 800'
_diffrn_radiation_probe          x-ray
_diffrn_source                   'microfocus sealed X-ray tube'
_diffrn_source_type              'Incoatec I\ms'
_diffrn_source_voltage           50.00
_diffrn_source_current           1.40
_diffrn_detector                 CPAD
_diffrn_detector_type            'Bruker PHOTON III'
_diffrn_detector_area_resol_mean 7.41
_diffrn_measurement_device       'three-circle diffractometer'
_diffrn_measurement_device_type  'Bruker D8 VENTURE dual wavelength Mo/Cu'
_diffrn_measurement_method       '\w and \f scans'
_diffrn_measurement_specimen_support 'MiTeGen micromount'
_diffrn_reflns_number            156080
_diffrn_reflns_av_unetI/netI     0.0246
_diffrn_reflns_av_R_equivalents  0.0530
_diffrn_reflns_theta_min         2.040
_diffrn_reflns_theta_max         30.712
_diffrn_reflns_theta_full        25.242
_diffrn_reflns_limit_h_min       -14
_diffrn_reflns_limit_h_max       14
_diffrn_reflns_limit_k_min       -14
_diffrn_reflns_limit_k_max       14
_diffrn_reflns_limit_l_min       -32
_diffrn_reflns_limit_l_max       32
_diffrn_measured_fraction_theta_max 0.995
_diffrn_measured_fraction_theta_full 1.000
_diffrn_reflns_Laue_measured_fraction_max 0.995
_diffrn_reflns_Laue_measured_fraction_full 1.000
_diffrn_reflns_point_group_measured_fraction_max 0.995
_diffrn_reflns_point_group_measured_fraction_full 1.000
_reflns_number_total             13677
_reflns_number_gt                12097
_reflns_threshold_expression     'I > 2\s(I)'
_reflns_Friedel_coverage         0.000
_reflns_Friedel_fraction_max     .
_reflns_Friedel_fraction_full    .
_reflns_special_details          
;
 Reflections were merged by SHELXL according to the crystal
 class for the calculation of statistics and refinement.
 
 _reflns_Friedel_fraction is defined as the number of unique
 Friedel pairs measured divided by the number that would be
 possible theoretically, ignoring centric projections and
 systematic absences.
;
_computing_data_collection       ?
_computing_cell_refinement       'SAINT V8.40B'
_computing_data_reduction        'SAINT V8.40B'
_computing_structure_solution    'SHELXT 2018/2 (Sheldrick, 2018)'
_computing_structure_refinement  'SHELXL-2018/3 (Sheldrick, 2018)'
_computing_molecular_graphics    ?
_computing_publication_material  ?
_refine_special_details          ?
_refine_ls_structure_factor_coef Fsqd
_refine_ls_matrix_type           full
_refine_ls_weighting_scheme      calc
_refine_ls_weighting_details     
'w=1/[\s^2^(Fo^2^)+(0.0113P)^2^+8.6137P] where P=(Fo^2^+2Fc^2^)/3'
_atom_sites_solution_primary     direct
_atom_sites_solution_secondary   ?
_atom_sites_solution_hydrogens   geom
_refine_ls_hydrogen_treatment    constr
_refine_ls_number_reflns         13677
_refine_ls_number_parameters     625
_refine_ls_number_restraints     0
_refine_ls_R_factor_all          0.0364
_refine_ls_R_factor_gt           0.0289
_refine_ls_wR_factor_ref         0.0569
_refine_ls_wR_factor_gt          0.0549
_refine_ls_goodness_of_fit_ref   1.136
_refine_ls_restrained_S_all      1.136
_refine_ls_shift/su_max          0.001
_refine_ls_shift/su_mean         0.000
_refine_diff_density_max         1.039
_refine_diff_density_min         -1.022
_refine_diff_density_rms         0.158
_refine_ls_extinction_method     none
_refine_ls_extinction_coef       .

loop_
_atom_type_symbol
_atom_type_description
_atom_type_scat_dispersion_real
_atom_type_scat_dispersion_imag
_atom_type_scat_source
C C 0.0033 0.0016 'International Tables Vol C Tables 4.2.6.8 and 6.1.1.4'
Br Br -0.2901 2.4595 'International Tables Vol C Tables 4.2.6.8 and 6.1.1.4'
Cl Cl 0.1484 0.1585 'International Tables Vol C Tables 4.2.6.8 and 6.1.1.4'
F F 0.0171 0.0103 'International Tables Vol C Tables 4.2.6.8 and 6.1.1.4'
O O 0.0106 0.0060 'International Tables Vol C Tables 4.2.6.8 and 6.1.1.4'
S S 0.1246 0.1234 'International Tables Vol C Tables 4.2.6.8 and 6.1.1.4'
Sb Sb -0.5866 1.5461 'International Tables Vol C Tables 4.2.6.8 and 6.1.1.4'
Te Te -0.5308 1.6751 'International Tables Vol C Tables 4.2.6.8 and 6.1.1.4'
H H 0.0000 0.0000 'International Tables Vol C Tables 4.2.6.8 and 6.1.1.4'

_geom_special_details            
;
 All esds (except the esd in the dihedral angle between two l.s. planes)
 are estimated using the full covariance matrix.  The cell esds are taken
 into account individually in the estimation of esds in distances, angles
 and torsion angles; correlations between esds in cell parameters are only
 used when they are defined by crystal symmetry.  An approximate (isotropic)
 treatment of cell esds is used for estimating esds involving l.s. planes.
;

loop_
_atom_site_label
_atom_site_type_symbol
_atom_site_fract_x
_atom_site_fract_y
_atom_site_fract_z
_atom_site_U_iso_or_equiv
_atom_site_adp_type
_atom_site_occupancy
_atom_site_site_symmetry_order
_atom_site_calc_flag
_atom_site_refinement_flags_posn
_atom_site_refinement_flags_adp
_atom_site_refinement_flags_occupancy
_atom_site_disorder_assembly
_atom_site_disorder_group
Te1 Te -0.22322(2) 0.21724(2) 0.02236(2) 0.01615(5) Uani 1 1 d . . . . .
Te2 Te 0.06043(2) 0.63006(2) 0.15230(2) 0.01656(5) Uani 1 1 d . . . . .
Te3 Te 0.27317(2) 0.29198(2) 0.02601(2) 0.01895(5) Uani 1 1 d . . . . .
Te4 Te 0.58313(2) 0.20151(2) 0.42991(2) 0.01558(5) Uani 1 1 d . . . . .
Te5 Te 0.41486(2) 0.65358(2) 0.36321(2) 0.01614(5) Uani 1 1 d . . . . .
Te6 Te 0.16313(2) 0.33013(2) 0.48900(2) 0.01720(5) Uani 1 1 d . . . . .
Sb1 Sb 0.000000 0.500000 0.000000 0.01152(6) Uani 1 2 d S . P . .
Sb2 Sb 0.500000 0.500000 0.500000 0.01187(6) Uani 1 2 d S . P . .
Br1 Br 0.64516(4) 0.38621(4) 0.27610(2) 0.01917(7) Uani 1 1 d . . . . .
Cl1 Cl 0.48793(13) -0.08552(13) 0.13796(6) 0.0458(3) Uani 1 1 d . . . . .
Cl2 Cl 1.14054(12) -0.08369(12) 0.39182(6) 0.0405(3) Uani 1 1 d . . . . .
Cl3 Cl 0.13096(14) 0.07745(15) 0.16909(6) 0.0495(3) Uani 1 1 d . . . . .
S1 S 0.65153(11) -0.00572(10) 0.19603(5) 0.02452(19) Uani 1 1 d . . . . .
S2 S 0.96037(11) -0.10348(10) 0.33862(5) 0.0271(2) Uani 1 1 d . . . . .
S3 S 0.27285(11) 0.13916(11) 0.23963(5) 0.0264(2) Uani 1 1 d . . . . .
F1 F -0.3689(2) 0.0859(2) 0.01161(12) 0.0305(5) Uani 1 1 d . . . . .
F2 F -0.3318(2) 0.3127(2) -0.02975(11) 0.0259(5) Uani 1 1 d . . . . .
F11 F 0.3872(3) 0.1751(3) 0.06222(12) 0.0388(6) Uani 1 1 d . . . . .
F12 F 0.4248(3) 0.4131(3) 0.0355(2) 0.0704(13) Uani 1 1 d . . . . .
F13 F 0.2490(4) 0.3431(4) 0.10067(12) 0.0679(12) Uani 1 1 d . . . . .
F14 F 0.1321(3) 0.1588(3) 0.01872(16) 0.0470(8) Uani 1 1 d . . . . .
F15 F 0.3082(3) 0.2308(3) -0.04547(12) 0.0433(7) Uani 1 1 d . . . . .
F16 F 0.5761(3) 0.0582(2) 0.37612(11) 0.0291(5) Uani 1 1 d . . . . .
F17 F 0.7049(2) 0.1218(2) 0.48311(10) 0.0248(5) Uani 1 1 d . . . . .
F18 F 0.4360(2) 0.1144(2) 0.45523(11) 0.0257(5) Uani 1 1 d . . . . .
F19 F 0.4642(2) 0.2727(2) 0.37118(10) 0.0252(5) Uani 1 1 d . . . . .
F20 F 0.7278(2) 0.2787(2) 0.39823(10) 0.0250(5) Uani 1 1 d . . . . .
F21 F 0.3269(3) 0.7468(2) 0.30413(11) 0.0309(5) Uani 1 1 d . . . . .
F22 F 0.3693(2) 0.5037(2) 0.31073(10) 0.0243(5) Uani 1 1 d . . . . .
F23 F 0.5747(2) 0.6910(2) 0.33484(10) 0.0266(5) Uani 1 1 d . . . . .
F24 F 0.4528(2) 0.8097(2) 0.41138(10) 0.0244(5) Uani 1 1 d . . . . .
F25 F 0.2503(2) 0.6204(2) 0.38781(10) 0.0225(4) Uani 1 1 d . . . . .
F26 F 0.0011(2) 0.2633(3) 0.50908(12) 0.0353(6) Uani 1 1 d . . . . .
F27 F 0.0661(2) 0.4519(3) 0.44748(11) 0.0291(5) Uani 1 1 d . . . . .
F28 F 0.1212(3) 0.2139(2) 0.42221(12) 0.0325(6) Uani 1 1 d . . . . .
F29 F 0.2468(3) 0.2033(2) 0.53262(12) 0.0303(5) Uani 1 1 d . . . . .
F30 F 0.1940(2) 0.4440(2) 0.55727(10) 0.0235(5) Uani 1 1 d . . . . .
F31 F 0.9224(2) 0.3377(2) 0.23283(10) 0.0263(5) Uani 1 1 d . . . . .
F32 F 1.0635(2) 0.4194(3) 0.31387(12) 0.0340(6) Uani 1 1 d . . . . .
F33 F 0.9137(3) 0.2492(2) 0.31573(11) 0.0292(5) Uani 1 1 d . . . . .
F34 F 0.4722(3) 0.5889(3) 0.20005(12) 0.0373(6) Uani 1 1 d . . . . .
F35 F 0.5793(3) 0.5869(3) 0.12615(11) 0.0374(6) Uani 1 1 d . . . . .
F36 F 0.6905(3) 0.6514(2) 0.21529(12) 0.0337(6) Uani 1 1 d . . . . .
F37 F 0.7611(3) -0.0735(3) 0.16987(13) 0.0412(7) Uani 1 1 d . . . . .
F38 F 0.8838(3) -0.0140(2) 0.37787(13) 0.0356(6) Uani 1 1 d . . . . .
F39 F 0.2002(3) 0.2020(4) 0.28140(17) 0.0662(11) Uani 1 1 d . . . . .
O1 O -0.0723(2) 0.3456(2) 0.03749(11) 0.0155(5) Uani 1 1 d . . . . .
O2 O 0.0985(2) 0.5774(2) 0.07906(10) 0.0147(4) Uani 1 1 d . . . . .
F3 F -0.1682(2) 0.1342(2) -0.04112(10) 0.0259(5) Uani 1 1 d . . . . .
F4 F -0.1268(3) 0.1123(2) 0.07408(12) 0.0318(6) Uani 1 1 d . . . . .
F5 F -0.2926(3) 0.2917(3) 0.08388(11) 0.0313(6) Uani 1 1 d . . . . .
F6 F 0.0276(3) 0.6811(3) 0.22646(10) 0.0322(6) Uani 1 1 d . . . . .
F7 F -0.1076(2) 0.5258(2) 0.14009(10) 0.0243(5) Uani 1 1 d . . . . .
F8 F 0.1464(2) 0.4946(2) 0.18756(10) 0.0279(5) Uani 1 1 d . . . . .
F9 F 0.2235(2) 0.7398(2) 0.17014(10) 0.0266(5) Uani 1 1 d . . . . .
F10 F -0.0292(2) 0.7709(2) 0.12383(10) 0.0255(5) Uani 1 1 d . . . . .
O3 O 0.1622(2) 0.4124(2) -0.01048(11) 0.0155(5) Uani 1 1 d . . . . .
O4 O 0.6003(2) 0.3478(2) 0.48418(11) 0.0157(5) Uani 1 1 d . . . . .
O5 O 0.5112(2) 0.5569(2) 0.42052(11) 0.0160(5) Uani 1 1 d . . . . .
O6 O 0.3239(2) 0.3948(2) 0.46548(11) 0.0160(5) Uani 1 1 d . . . . .
O7 O 0.6461(4) -0.0559(4) 0.25176(15) 0.0435(8) Uani 1 1 d . . . . .
O8 O 0.6737(4) 0.1308(3) 0.18865(18) 0.0483(9) Uani 1 1 d . . . . .
O9 O 0.8984(4) -0.2349(3) 0.33819(16) 0.0430(8) Uani 1 1 d . . . . .
O10 O 0.9717(4) -0.0409(4) 0.28624(16) 0.0419(8) Uani 1 1 d . . . . .
O11 O 0.3138(4) 0.0153(4) 0.26387(18) 0.0519(10) Uani 1 1 d . . . . .
O12 O 0.3796(4) 0.2198(4) 0.22369(16) 0.0516(10) Uani 1 1 d . . . . .
C2 C 0.8375(4) 0.4627(4) 0.30578(17) 0.0210(7) Uani 1 1 d . . . . .
H1A H 0.855772 0.547083 0.286885 0.025 Uiso 1 1 calc R U . . .
H1B H 0.853351 0.483550 0.349713 0.025 Uiso 1 1 calc R U . . .
C1 C 0.9353(4) 0.3646(4) 0.29136(17) 0.0228(7) Uani 1 1 d . . . . .
C3 C 0.6182(4) 0.4214(4) 0.19129(16) 0.0197(7) Uani 1 1 d . . . . .
H3A H 0.702343 0.405236 0.175710 0.024 Uiso 1 1 calc R U . . .
H3B H 0.539747 0.359485 0.168086 0.024 Uiso 1 1 calc R U . . .
C4 C 0.5887(4) 0.5647(4) 0.18333(17) 0.0230(7) Uani 1 1 d . . . . .

loop_
_atom_site_aniso_label
_atom_site_aniso_U_11
_atom_site_aniso_U_22
_atom_site_aniso_U_33
_atom_site_aniso_U_23
_atom_site_aniso_U_13
_atom_site_aniso_U_12
Te1 0.01611(10) 0.01591(10) 0.01625(10) 0.00057(8) 0.00508(8) -0.00236(8)
Te2 0.01525(10) 0.02204(11) 0.01228(10) -0.00078(8) 0.00371(8) 0.00083(8)
Te3 0.01857(11) 0.01865(10) 0.01996(11) 0.00252(8) 0.00164(8) 0.00727(9)
Te4 0.01879(10) 0.01398(9) 0.01521(10) 0.00128(8) 0.00591(8) 0.00278(8)
Te5 0.01721(10) 0.01752(10) 0.01402(10) 0.00438(8) 0.00257(8) 0.00281(8)
Te6 0.01271(10) 0.01865(10) 0.01995(11) 0.00175(8) 0.00380(8) -0.00097(8)
Sb1 0.01118(13) 0.01252(13) 0.01112(13) 0.00173(10) 0.00274(10) 0.00105(10)
Sb2 0.01112(13) 0.01309(13) 0.01176(14) 0.00152(10) 0.00285(10) 0.00169(10)
Br1 0.01922(16) 0.02260(17) 0.01775(16) 0.00555(13) 0.00735(13) 0.00298(13)
Cl1 0.0389(6) 0.0439(7) 0.0447(7) -0.0069(5) -0.0109(5) -0.0009(5)
Cl2 0.0339(6) 0.0345(6) 0.0489(7) 0.0018(5) -0.0055(5) 0.0110(5)
Cl3 0.0415(7) 0.0609(8) 0.0346(6) 0.0083(6) -0.0088(5) -0.0213(6)
S1 0.0269(5) 0.0213(4) 0.0248(5) -0.0003(4) 0.0043(4) 0.0025(4)
S2 0.0300(5) 0.0209(4) 0.0293(5) -0.0002(4) 0.0057(4) -0.0009(4)
S3 0.0236(5) 0.0288(5) 0.0250(5) 0.0037(4) 0.0025(4) -0.0021(4)
F1 0.0244(12) 0.0263(12) 0.0380(14) -0.0009(10) 0.0083(10) -0.0127(10)
F2 0.0198(11) 0.0259(11) 0.0297(13) 0.0034(9) -0.0010(9) 0.0018(9)
F11 0.0409(15) 0.0375(14) 0.0398(15) 0.0083(12) -0.0002(12) 0.0258(12)
F12 0.0197(13) 0.0296(15) 0.148(4) 0.0031(19) -0.0165(18) 0.0036(12)
F13 0.124(3) 0.073(2) 0.0176(13) 0.0051(14) 0.0083(16) 0.076(2)
F14 0.0281(13) 0.0223(12) 0.097(3) 0.0219(14) 0.0210(15) 0.0071(11)
F15 0.0580(18) 0.0530(17) 0.0330(15) 0.0119(13) 0.0251(13) 0.0388(15)
F16 0.0412(14) 0.0196(11) 0.0270(12) -0.0053(9) 0.0106(11) 0.0029(10)
F17 0.0288(12) 0.0213(11) 0.0261(12) 0.0059(9) 0.0043(9) 0.0113(9)
F18 0.0249(11) 0.0224(11) 0.0311(13) 0.0005(9) 0.0119(10) -0.0031(9)
F19 0.0312(12) 0.0257(11) 0.0162(11) 0.0001(9) -0.0023(9) 0.0062(10)
F20 0.0295(12) 0.0259(11) 0.0238(12) 0.0012(9) 0.0171(10) 0.0006(9)
F21 0.0370(14) 0.0321(13) 0.0238(12) 0.0132(10) -0.0009(10) 0.0120(11)
F22 0.0256(11) 0.0273(11) 0.0176(11) -0.0028(9) -0.0001(9) 0.0024(9)
F23 0.0267(12) 0.0319(12) 0.0240(12) 0.0099(10) 0.0120(9) -0.0003(10)
F24 0.0315(12) 0.0157(10) 0.0255(12) 0.0019(8) 0.0049(9) 0.0017(9)
F25 0.0158(10) 0.0265(11) 0.0262(12) 0.0062(9) 0.0043(8) 0.0042(9)
F26 0.0190(11) 0.0453(15) 0.0414(15) 0.0061(12) 0.0107(10) -0.0083(11)
F27 0.0185(11) 0.0394(14) 0.0326(13) 0.0117(11) 0.0057(9) 0.0128(10)
F28 0.0292(13) 0.0287(12) 0.0339(14) -0.0106(10) 0.0028(10) -0.0100(10)
F29 0.0323(13) 0.0270(12) 0.0366(14) 0.0153(10) 0.0132(11) 0.0076(10)
F30 0.0204(10) 0.0309(12) 0.0203(11) -0.0020(9) 0.0083(9) 0.0021(9)
F31 0.0257(11) 0.0353(13) 0.0189(11) 0.0002(9) 0.0071(9) 0.0044(10)
F32 0.0179(11) 0.0443(15) 0.0360(14) -0.0014(12) 0.0007(10) -0.0035(11)
F33 0.0313(13) 0.0258(12) 0.0344(14) 0.0121(10) 0.0108(10) 0.0088(10)
F34 0.0333(14) 0.0470(16) 0.0387(15) 0.0114(12) 0.0140(11) 0.0213(12)
F35 0.0560(17) 0.0388(14) 0.0210(12) 0.0142(11) 0.0089(12) 0.0127(13)
F36 0.0438(15) 0.0192(11) 0.0354(14) 0.0041(10) 0.0021(12) 0.0008(11)
F37 0.0377(15) 0.0503(17) 0.0403(16) -0.0008(13) 0.0150(12) 0.0156(13)
F38 0.0240(12) 0.0242(12) 0.0584(18) -0.0050(11) 0.0087(12) 0.0058(10)
F39 0.0368(17) 0.087(3) 0.071(2) -0.029(2) 0.0175(17) -0.0015(17)
O1 0.0148(11) 0.0135(11) 0.0181(12) 0.0043(9) 0.0035(9) -0.0018(9)
O2 0.0140(11) 0.0186(11) 0.0111(11) -0.0015(9) 0.0032(9) 0.0003(9)
F3 0.0310(12) 0.0219(11) 0.0250(12) -0.0058(9) 0.0101(10) -0.0001(9)
F4 0.0336(13) 0.0244(12) 0.0344(14) 0.0146(10) -0.0012(11) -0.0031(10)
F5 0.0283(12) 0.0394(14) 0.0274(13) -0.0093(10) 0.0180(10) -0.0085(11)
F6 0.0308(13) 0.0492(15) 0.0163(11) -0.0096(10) 0.0088(9) 0.0020(11)
F7 0.0186(10) 0.0317(12) 0.0226(11) 0.0000(9) 0.0083(9) -0.0044(9)
F8 0.0307(12) 0.0369(13) 0.0187(11) 0.0110(10) 0.0051(9) 0.0106(10)
F9 0.0199(11) 0.0319(12) 0.0240(12) -0.0084(9) 0.0021(9) -0.0064(9)
F10 0.0278(12) 0.0238(11) 0.0260(12) -0.0014(9) 0.0060(9) 0.0097(9)
O3 0.0141(11) 0.0177(11) 0.0165(12) 0.0033(9) 0.0049(9) 0.0056(9)
O4 0.0153(11) 0.0167(11) 0.0154(12) -0.0003(9) 0.0023(9) 0.0049(9)
O5 0.0164(11) 0.0203(12) 0.0126(11) 0.0047(9) 0.0037(9) 0.0047(9)
O6 0.0127(11) 0.0178(11) 0.0174(12) -0.0003(9) 0.0045(9) -0.0013(9)
O7 0.048(2) 0.061(2) 0.0254(17) 0.0110(16) 0.0109(15) 0.0117(18)
O8 0.058(2) 0.0208(15) 0.061(3) -0.0023(15) 0.0047(19) -0.0015(15)
O9 0.056(2) 0.0269(16) 0.044(2) -0.0067(14) 0.0155(17) -0.0120(15)
O10 0.046(2) 0.046(2) 0.0345(19) 0.0118(15) 0.0083(15) 0.0026(16)
O11 0.061(2) 0.0355(19) 0.058(2) 0.0212(17) -0.0036(19) 0.0161(18)
O12 0.0340(18) 0.079(3) 0.0339(19) 0.0121(18) 0.0028(15) -0.0279(19)
C2 0.0231(17) 0.0175(16) 0.0201(18) -0.0009(13) 0.0021(14) -0.0032(14)
C1 0.0221(18) 0.0246(18) 0.0216(18) 0.0028(14) 0.0059(14) -0.0008(15)
C3 0.0237(17) 0.0231(17) 0.0133(16) 0.0047(13) 0.0057(13) 0.0016(14)
C4 0.0278(19) 0.0261(18) 0.0164(17) 0.0061(14) 0.0055(14) 0.0051(15)

loop_
_geom_bond_atom_site_label_1
_geom_bond_atom_site_label_2
_geom_bond_distance
_geom_bond_site_symmetry_2
_geom_bond_publ_flag
Te1 F4 1.824(2) . ?
Te1 F1 1.826(2) . ?
Te1 F2 1.827(2) . ?
Te1 F3 1.828(2) . ?
Te1 F5 1.829(2) . ?
Te1 O1 1.841(2) . ?
Te2 F8 1.823(2) . ?
Te2 F9 1.826(2) . ?
Te2 F10 1.831(2) . ?
Te2 F6 1.835(2) . ?
Te2 O2 1.840(2) . ?
Te2 F7 1.841(2) . ?
Te3 F12 1.807(3) . ?
Te3 F14 1.813(3) . ?
Te3 F15 1.815(3) . ?
Te3 F13 1.815(3) . ?
Te3 F11 1.832(2) . ?
Te3 O3 1.843(2) . ?
Te4 F17 1.819(2) . ?
Te4 F16 1.826(2) . ?
Te4 F18 1.829(2) . ?
Te4 F19 1.835(2) . ?
Te4 O4 1.840(2) . ?
Te4 F20 1.847(2) . ?
Te5 F21 1.819(2) . ?
Te5 F25 1.827(2) . ?
Te5 F24 1.829(2) . ?
Te5 F23 1.833(2) . ?
Te5 F22 1.833(2) . ?
Te5 O5 1.848(2) . ?
Te6 F28 1.821(2) . ?
Te6 F26 1.826(2) . ?
Te6 F27 1.828(2) . ?
Te6 F29 1.829(2) . ?
Te6 F30 1.836(2) . ?
Te6 O6 1.844(2) . ?
Sb1 O1 1.954(2) 2_565 ?
Sb1 O1 1.954(2) . ?
Sb1 O3 1.954(2) . ?
Sb1 O3 1.954(2) 2_565 ?
Sb1 O2 1.955(2) . ?
Sb1 O2 1.955(2) 2_565 ?
Sb2 O6 1.948(2) 2_666 ?
Sb2 O6 1.948(2) . ?
Sb2 O5 1.949(2) . ?
Sb2 O5 1.949(2) 2_666 ?
Sb2 O4 1.960(2) . ?
Sb2 O4 1.960(2) 2_666 ?
Br1 C3 1.957(3) . ?
Br1 C2 1.958(4) . ?
Cl1 S1 1.9551(15) . ?
Cl2 S2 1.9412(16) . ?
Cl3 S3 1.9479(15) . ?
S1 O8 1.394(3) . ?
S1 O7 1.401(3) . ?
S1 F37 1.531(3) . ?
S2 O10 1.398(3) . ?
S2 O9 1.400(3) . ?
S2 F38 1.577(3) . ?
S3 O12 1.384(3) . ?
S3 F39 1.451(3) . ?
S3 O11 1.455(3) . ?
F31 C1 1.324(4) . ?
F32 C1 1.326(4) . ?
F33 C1 1.331(4) . ?
F34 C4 1.321(5) . ?
F35 C4 1.321(4) . ?
F36 C4 1.334(5) . ?
C2 C1 1.514(5) . ?
C3 C4 1.514(5) . ?

loop_
_geom_angle_atom_site_label_1
_geom_angle_atom_site_label_2
_geom_angle_atom_site_label_3
_geom_angle
_geom_angle_site_symmetry_1
_geom_angle_site_symmetry_3
_geom_angle_publ_flag
F4 Te1 F1 87.50(11) . . ?
F4 Te1 F2 175.46(11) . . ?
F1 Te1 F2 87.99(11) . . ?
F4 Te1 F3 90.92(12) . . ?
F1 Te1 F3 87.72(11) . . ?
F2 Te1 F3 89.40(11) . . ?
F4 Te1 F5 90.11(12) . . ?
F1 Te1 F5 87.55(11) . . ?
F2 Te1 F5 89.19(12) . . ?
F3 Te1 F5 175.11(11) . . ?
F4 Te1 O1 89.31(11) . . ?
F1 Te1 O1 176.57(11) . . ?
F2 Te1 O1 95.18(10) . . ?
F3 Te1 O1 93.61(11) . . ?
F5 Te1 O1 91.19(11) . . ?
F8 Te2 F9 90.18(11) . . ?
F8 Te2 F10 174.60(10) . . ?
F9 Te2 F10 89.74(11) . . ?
F8 Te2 F6 87.01(11) . . ?
F9 Te2 F6 88.78(11) . . ?
F10 Te2 F6 87.59(11) . . ?
F8 Te2 O2 91.59(10) . . ?
F9 Te2 O2 90.20(10) . . ?
F10 Te2 O2 93.82(10) . . ?
F6 Te2 O2 178.26(11) . . ?
F8 Te2 F7 90.35(11) . . ?
F9 Te2 F7 175.17(10) . . ?
F10 Te2 F7 89.28(11) . . ?
F6 Te2 F7 86.46(11) . . ?
O2 Te2 F7 94.58(10) . . ?
F12 Te3 F14 174.59(12) . . ?
F12 Te3 F15 89.32(18) . . ?
F14 Te3 F15 89.62(15) . . ?
F12 Te3 F13 90.2(2) . . ?
F14 Te3 F13 90.35(19) . . ?
F15 Te3 F13 174.81(12) . . ?
F12 Te3 F11 87.37(13) . . ?
F14 Te3 F11 87.29(13) . . ?
F15 Te3 F11 88.30(12) . . ?
F13 Te3 F11 86.52(12) . . ?
F12 Te3 O3 91.26(12) . . ?
F14 Te3 O3 94.07(11) . . ?
F15 Te3 O3 91.48(11) . . ?
F13 Te3 O3 93.70(11) . . ?
F11 Te3 O3 178.62(12) . . ?
F17 Te4 F16 88.34(11) . . ?
F17 Te4 F18 91.29(11) . . ?
F16 Te4 F18 88.33(11) . . ?
F17 Te4 F19 175.10(10) . . ?
F16 Te4 F19 87.07(11) . . ?
F18 Te4 F19 90.26(11) . . ?
F17 Te4 O4 90.15(10) . . ?
F16 Te4 O4 176.89(11) . . ?
F18 Te4 O4 94.42(11) . . ?
F19 Te4 O4 94.36(10) . . ?
F17 Te4 F20 90.01(11) . . ?
F16 Te4 F20 86.66(11) . . ?
F18 Te4 F20 174.79(10) . . ?
F19 Te4 F20 88.04(11) . . ?
O4 Te4 F20 90.62(11) . . ?
F21 Te5 F25 88.35(11) . . ?
F21 Te5 F24 88.09(11) . . ?
F25 Te5 F24 89.70(10) . . ?
F21 Te5 F23 88.44(11) . . ?
F25 Te5 F23 176.77(10) . . ?
F24 Te5 F23 90.61(11) . . ?
F21 Te5 F22 87.71(11) . . ?
F25 Te5 F22 89.80(10) . . ?
F24 Te5 F22 175.78(10) . . ?
F23 Te5 F22 89.65(11) . . ?
F21 Te5 O5 176.80(11) . . ?
F25 Te5 O5 94.48(10) . . ?
F24 Te5 O5 93.40(10) . . ?
F23 Te5 O5 88.71(10) . . ?
F22 Te5 O5 90.82(10) . . ?
F28 Te6 F26 88.52(12) . . ?
F28 Te6 F27 89.43(12) . . ?
F26 Te6 F27 87.52(12) . . ?
F28 Te6 F29 90.77(12) . . ?
F26 Te6 F29 87.66(12) . . ?
F27 Te6 F29 175.18(11) . . ?
F28 Te6 F30 176.23(11) . . ?
F26 Te6 F30 87.74(11) . . ?
F27 Te6 F30 89.90(11) . . ?
F29 Te6 F30 89.58(11) . . ?
F28 Te6 O6 89.25(11) . . ?
F26 Te6 O6 177.63(12) . . ?
F27 Te6 O6 91.65(11) . . ?
F29 Te6 O6 93.18(11) . . ?
F30 Te6 O6 94.48(10) . . ?
O1 Sb1 O1 180.0 2_565 . ?
O1 Sb1 O3 88.98(10) 2_565 . ?
O1 Sb1 O3 91.01(10) . . ?
O1 Sb1 O3 91.02(10) 2_565 2_565 ?
O1 Sb1 O3 88.98(10) . 2_565 ?
O3 Sb1 O3 180.0 . 2_565 ?
O1 Sb1 O2 90.65(10) 2_565 . ?
O1 Sb1 O2 89.35(10) . . ?
O3 Sb1 O2 89.94(10) . . ?
O3 Sb1 O2 90.05(10) 2_565 . ?
O1 Sb1 O2 89.35(10) 2_565 2_565 ?
O1 Sb1 O2 90.65(10) . 2_565 ?
O3 Sb1 O2 90.06(10) . 2_565 ?
O3 Sb1 O2 89.95(10) 2_565 2_565 ?
O2 Sb1 O2 180.0 . 2_565 ?
O6 Sb2 O6 180.0 2_666 . ?
O6 Sb2 O5 91.05(10) 2_666 . ?
O6 Sb2 O5 88.95(10) . . ?
O6 Sb2 O5 88.95(10) 2_666 2_666 ?
O6 Sb2 O5 91.05(10) . 2_666 ?
O5 Sb2 O5 180.0 . 2_666 ?
O6 Sb2 O4 89.28(10) 2_666 . ?
O6 Sb2 O4 90.72(10) . . ?
O5 Sb2 O4 89.25(10) . . ?
O5 Sb2 O4 90.75(10) 2_666 . ?
O6 Sb2 O4 90.72(10) 2_666 2_666 ?
O6 Sb2 O4 89.28(10) . 2_666 ?
O5 Sb2 O4 90.75(10) . 2_666 ?
O5 Sb2 O4 89.25(10) 2_666 2_666 ?
O4 Sb2 O4 180.00(8) . 2_666 ?
C3 Br1 C2 101.82(16) . . ?
O8 S1 O7 122.8(2) . . ?
O8 S1 F37 107.3(2) . . ?
O7 S1 F37 107.8(2) . . ?
O8 S1 Cl1 109.23(18) . . ?
O7 S1 Cl1 108.64(18) . . ?
F37 S1 Cl1 98.31(13) . . ?
O10 S2 O9 123.0(2) . . ?
O10 S2 F38 108.8(2) . . ?
O9 S2 F38 106.03(19) . . ?
O10 S2 Cl2 109.04(17) . . ?
O9 S2 Cl2 109.02(18) . . ?
F38 S2 Cl2 98.17(12) . . ?
O12 S3 F39 115.8(3) . . ?
O12 S3 O11 114.0(3) . . ?
F39 S3 O11 107.1(3) . . ?
O12 S3 Cl3 110.37(16) . . ?
F39 S3 Cl3 105.21(16) . . ?
O11 S3 Cl3 103.37(18) . . ?
Te1 O1 Sb1 138.32(14) . . ?
Te2 O2 Sb1 139.13(13) . . ?
Te3 O3 Sb1 139.68(14) . . ?
Te4 O4 Sb2 139.35(13) . . ?
Te5 O5 Sb2 138.55(13) . . ?
Te6 O6 Sb2 138.83(14) . . ?
C1 C2 Br1 110.2(2) . . ?
F31 C1 F32 108.9(3) . . ?
F31 C1 F33 107.8(3) . . ?
F32 C1 F33 108.7(3) . . ?
F31 C1 C2 112.1(3) . . ?
F32 C1 C2 107.7(3) . . ?
F33 C1 C2 111.6(3) . . ?
C4 C3 Br1 110.4(2) . . ?
F35 C4 F34 109.2(3) . . ?
F35 C4 F36 107.9(3) . . ?
F34 C4 F36 107.8(3) . . ?
F35 C4 C3 108.6(3) . . ?
F34 C4 C3 111.8(3) . . ?
F36 C4 C3 111.4(3) . . ?

_vrf_PLAT431_LF453C              
;PROBLEM: Short Inter HL..A Contact  Br1      ..O12      .       2.97 Ang.  
RESPONSE: The short contacts Br1-O12 and Br1-O8 are due to crystallized solvent
 molecules (SO2ClF) and and their coordination to the highly Lewis acidic 
bromonium cation.
;
_shelx_res_file                  
;
TITL run_P-1_a.res in P-1
    run_P-1_a.res
    created by SHELXL-2018/3 at 15:40:08 on 21-Mar-2025
REM Old TITL run_P-1 in P-1
REM SHELXT solution in P-1: R1 0.138, Rweak 0.007, Alpha 0.036
REM <I/s>   0.000 for    0 systematic absences,  Orientation as input
REM Formula found by SHELXT:  C5 Br Cl16 F32 O7 S Sb6 Te
CELL  0.71073   9.8994  10.0636  22.7766   93.244  100.968   95.729
ZERR    2.000   0.0007   0.0007   0.0017    0.003    0.003    0.003
LATT  1
SFAC C BR CL F O S SB TE H
UNIT 8 2 6 78 24 6 2 12 8
TEMP -173.150
L.S. 5
BOND
LIST 4
FMAP 2
PLAN 5
ACTA
WGHT    0.011300    8.613705
FVAR       0.16099
TE1   8   -0.223218    0.217238    0.022359    11.00000    0.01611    0.01591 =
         0.01625    0.00057    0.00508   -0.00236
TE2   8    0.060432    0.630063    0.152296    11.00000    0.01525    0.02204 =
         0.01228   -0.00078    0.00371    0.00083
TE3   8    0.273165    0.291985    0.026008    11.00000    0.01857    0.01865 =
         0.01996    0.00252    0.00164    0.00727
TE4   8    0.583131    0.201509    0.429915    11.00000    0.01879    0.01398 =
         0.01521    0.00128    0.00591    0.00278
TE5   8    0.414863    0.653579    0.363210    11.00000    0.01721    0.01752 =
         0.01402    0.00438    0.00257    0.00281
TE6   8    0.163130    0.330128    0.488995    11.00000    0.01271    0.01865 =
         0.01995    0.00175    0.00380   -0.00097
SB1   7    0.000000    0.500000    0.000000    10.50000    0.01118    0.01252 =
         0.01112    0.00173    0.00274    0.00105
SB2   7    0.500000    0.500000    0.500000    10.50000    0.01112    0.01309 =
         0.01176    0.00152    0.00285    0.00169
BR1   2    0.645156    0.386211    0.276099    11.00000    0.01922    0.02260 =
         0.01775    0.00555    0.00735    0.00298
CL1   3    0.487928   -0.085516    0.137956    11.00000    0.03890    0.04391 =
         0.04471   -0.00693   -0.01091   -0.00090
CL2   3    1.140539   -0.083690    0.391819    11.00000    0.03387    0.03453 =
         0.04889    0.00180   -0.00555    0.01101
CL3   3    0.130962    0.077452    0.169085    11.00000    0.04150    0.06093 =
         0.03456    0.00833   -0.00885   -0.02127
S1    6    0.651525   -0.005717    0.196033    11.00000    0.02693    0.02129 =
         0.02475   -0.00030    0.00433    0.00254
S2    6    0.960368   -0.103479    0.338622    11.00000    0.02997    0.02086 =
         0.02928   -0.00019    0.00566   -0.00090
S3    6    0.272851    0.139163    0.239630    11.00000    0.02360    0.02881 =
         0.02501    0.00372    0.00246   -0.00212
F1    4   -0.368875    0.085940    0.011612    11.00000    0.02438    0.02629 =
         0.03799   -0.00088    0.00832   -0.01270
F2    4   -0.331831    0.312692   -0.029750    11.00000    0.01977    0.02589 =
         0.02971    0.00338   -0.00099    0.00182
F11   4    0.387172    0.175120    0.062220    11.00000    0.04093    0.03748 =
         0.03977    0.00827   -0.00015    0.02580
F12   4    0.424758    0.413137    0.035457    11.00000    0.01973    0.02963 =
         0.14844    0.00308   -0.01651    0.00358
F13   4    0.248965    0.343148    0.100668    11.00000    0.12398    0.07341 =
         0.01762    0.00511    0.00832    0.07554
F14   4    0.132132    0.158807    0.018720    11.00000    0.02806    0.02228 =
         0.09707    0.02190    0.02098    0.00715
F15   4    0.308172    0.230766   -0.045469    11.00000    0.05801    0.05299 =
         0.03299    0.01188    0.02511    0.03881
F16   4    0.576143    0.058222    0.376121    11.00000    0.04125    0.01961 =
         0.02699   -0.00529    0.01056    0.00286
F17   4    0.704863    0.121834    0.483107    11.00000    0.02876    0.02127 =
         0.02607    0.00588    0.00425    0.01134
F18   4    0.435954    0.114370    0.455233    11.00000    0.02492    0.02238 =
         0.03108    0.00048    0.01192   -0.00310
F19   4    0.464229    0.272700    0.371180    11.00000    0.03120    0.02574 =
         0.01621    0.00014   -0.00228    0.00617
F20   4    0.727813    0.278676    0.398231    11.00000    0.02951    0.02586 =
         0.02379    0.00115    0.01705    0.00059
F21   4    0.326868    0.746756    0.304126    11.00000    0.03699    0.03212 =
         0.02382    0.01318   -0.00093    0.01203
F22   4    0.369304    0.503726    0.310729    11.00000    0.02558    0.02729 =
         0.01762   -0.00285   -0.00013    0.00236
F23   4    0.574652    0.691016    0.334836    11.00000    0.02670    0.03194 =
         0.02405    0.00994    0.01196   -0.00027
F24   4    0.452762    0.809717    0.411378    11.00000    0.03152    0.01570 =
         0.02552    0.00194    0.00491    0.00170
F25   4    0.250326    0.620364    0.387809    11.00000    0.01581    0.02653 =
         0.02618    0.00618    0.00433    0.00420
F26   4    0.001063    0.263327    0.509082    11.00000    0.01895    0.04534 =
         0.04137    0.00611    0.01067   -0.00828
F27   4    0.066060    0.451939    0.447480    11.00000    0.01848    0.03943 =
         0.03259    0.01174    0.00570    0.01276
F28   4    0.121168    0.213929    0.422207    11.00000    0.02925    0.02872 =
         0.03385   -0.01065    0.00285   -0.01002
F29   4    0.246847    0.203293    0.532619    11.00000    0.03232    0.02697 =
         0.03663    0.01526    0.01320    0.00762
F30   4    0.194019    0.444012    0.557268    11.00000    0.02037    0.03091 =
         0.02029   -0.00200    0.00829    0.00213
F31   4    0.922396    0.337663    0.232833    11.00000    0.02574    0.03527 =
         0.01888    0.00017    0.00705    0.00443
F32   4    1.063504    0.419390    0.313866    11.00000    0.01794    0.04432 =
         0.03605   -0.00141    0.00065   -0.00345
F33   4    0.913704    0.249188    0.315725    11.00000    0.03126    0.02583 =
         0.03441    0.01212    0.01077    0.00877
F34   4    0.472202    0.588865    0.200052    11.00000    0.03326    0.04700 =
         0.03868    0.01138    0.01400    0.02134
F35   4    0.579341    0.586927    0.126150    11.00000    0.05597    0.03878 =
         0.02100    0.01419    0.00886    0.01267
F36   4    0.690487    0.651398    0.215291    11.00000    0.04375    0.01924 =
         0.03543    0.00414    0.00209    0.00076
F37   4    0.761093   -0.073478    0.169865    11.00000    0.03769    0.05032 =
         0.04034   -0.00077    0.01501    0.01559
F38   4    0.883809   -0.014046    0.377875    11.00000    0.02402    0.02418 =
         0.05843   -0.00504    0.00868    0.00577
F39   4    0.200201    0.201951    0.281398    11.00000    0.03684    0.08719 =
         0.07149   -0.02949    0.01754   -0.00145
O1    5   -0.072274    0.345577    0.037491    11.00000    0.01483    0.01346 =
         0.01809    0.00430    0.00346   -0.00178
O2    5    0.098474    0.577427    0.079055    11.00000    0.01398    0.01862 =
         0.01113   -0.00152    0.00322    0.00026
F3    4   -0.168156    0.134192   -0.041116    11.00000    0.03099    0.02191 =
         0.02495   -0.00580    0.01007   -0.00014
F4    4   -0.126786    0.112323    0.074079    11.00000    0.03364    0.02438 =
         0.03440    0.01460   -0.00122   -0.00312
F5    4   -0.292631    0.291662    0.083881    11.00000    0.02826    0.03936 =
         0.02742   -0.00926    0.01801   -0.00851
F6    4    0.027592    0.681123    0.226459    11.00000    0.03081    0.04915 =
         0.01627   -0.00961    0.00880    0.00197
F7    4   -0.107628    0.525756    0.140086    11.00000    0.01860    0.03172 =
         0.02265   -0.00004    0.00826   -0.00438
F8    4    0.146430    0.494611    0.187561    11.00000    0.03068    0.03689 =
         0.01868    0.01098    0.00512    0.01056
F9    4    0.223486    0.739803    0.170136    11.00000    0.01993    0.03185 =
         0.02396   -0.00843    0.00210   -0.00643
F10   4   -0.029175    0.770891    0.123829    11.00000    0.02778    0.02380 =
         0.02605   -0.00137    0.00597    0.00968
O3    5    0.162200    0.412359   -0.010480    11.00000    0.01406    0.01774 =
         0.01653    0.00330    0.00494    0.00563
O4    5    0.600294    0.347772    0.484178    11.00000    0.01526    0.01670 =
         0.01539   -0.00034    0.00227    0.00489
O5    5    0.511162    0.556851    0.420521    11.00000    0.01639    0.02028 =
         0.01258    0.00472    0.00372    0.00467
O6    5    0.323919    0.394824    0.465477    11.00000    0.01275    0.01777 =
         0.01737   -0.00035    0.00448   -0.00133
O7    5    0.646132   -0.055881    0.251761    11.00000    0.04789    0.06070 =
         0.02538    0.01096    0.01092    0.01170
O8    5    0.673678    0.130796    0.188652    11.00000    0.05794    0.02082 =
         0.06133   -0.00231    0.00471   -0.00149
O9    5    0.898449   -0.234917    0.338192    11.00000    0.05567    0.02693 =
         0.04415   -0.00668    0.01547   -0.01200
O10   5    0.971705   -0.040909    0.286238    11.00000    0.04573    0.04617 =
         0.03447    0.01184    0.00827    0.00259
O11   5    0.313833    0.015329    0.263874    11.00000    0.06074    0.03554 =
         0.05751    0.02121   -0.00358    0.01613
O12   5    0.379593    0.219752    0.223687    11.00000    0.03399    0.07905 =
         0.03390    0.01209    0.00277   -0.02790
C2    1    0.837478    0.462658    0.305776    11.00000    0.02313    0.01749 =
         0.02009   -0.00094    0.00214   -0.00325
AFIX  23
H1A   9    0.855772    0.547083    0.286885    11.00000   -1.20000
H1B   9    0.853351    0.483550    0.349713    11.00000   -1.20000
AFIX   0
C1    1    0.935260    0.364616    0.291355    11.00000    0.02211    0.02465 =
         0.02159    0.00281    0.00594   -0.00078
C3    1    0.618152    0.421404    0.191290    11.00000    0.02374    0.02312 =
         0.01332    0.00472    0.00574    0.00156
AFIX  23
H3A   9    0.702343    0.405236    0.175710    11.00000   -1.20000
H3B   9    0.539747    0.359485    0.168086    11.00000   -1.20000
AFIX   0
C4    1    0.588664    0.564687    0.183328    11.00000    0.02780    0.02608 =
         0.01641    0.00614    0.00548    0.00509
HKLF 4


REM  run_P-1_a.res in P-1
REM wR2 = 0.0569, GooF = S = 1.136, Restrained GooF = 1.136 for all data
REM R1 = 0.0289 for 12097 Fo > 4sig(Fo) and 0.0364 for all 13677 data
REM 625 parameters refined using 0 restraints

END

WGHT      0.0113      8.6084

REM Highest difference peak  1.039,  deepest hole -1.022,  1-sigma level  0.158
Q1    1   0.1941  0.2375 -0.0094  11.00000  0.05    1.04
Q2    1   0.0619  0.5498  0.0405  11.00000  0.05    1.02
Q3    1   0.1442  0.3013  0.4565  11.00000  0.05    0.98
Q4    1   0.4454  0.7097  0.3932  11.00000  0.05    0.89
Q5    1   1.0236 -0.1228  0.3536  11.00000  0.05    0.87
;
_shelx_res_checksum              4751
_chemical_properties_physical    
Air-sensitive,Moisture-sensitive,Heat-sensitive
####################################################################### 
# 
# This file contains crystal structure data downloaded from the 
# Cambridge Structural Database (CSD) hosted by the Cambridge 
# Crystallographic Data Centre (CCDC).
# 
# Full information about CCDC data access policies and citation 
# guidelines are available at http://www.ccdc.cam.ac.uk/access/V1 
# 
# Audit and citation data items may have been added by the CCDC. 
# Please retain this information to preserve the provenance of 
# this file and to allow appropriate attribution of the data. 
# 
#######################################################################

data_LF370_b
_database_code_depnum_ccdc_archive 'CCDC 2453011'
loop_
_audit_author_name
_audit_author_address
'Anja Wiesner'
;Freie Universitaet Berlin
Germany
;
_audit_update_record             
;
2025-05-21 deposited with the CCDC.	2025-06-19 downloaded from the CCDC.
;
_audit_creation_method           
;FinalCif V143 by Daniel Kratzert, Freiburg 2024, 
https://dkratzert.de/finalcif.html
;
_shelx_SHELXL_version_number     2018/3
_chemical_name_systematic        ?
_chemical_name_common            ?
_chemical_formula_sum            'C4 H9 F30 O6 Sb Te6'
_chemical_formula_moiety         'F30 O6 Sb Te6, C4 H9'
_chemical_formula_weight         1610.46
_chemical_melting_point          ?
_chemical_absolute_configuration ?
_space_group_crystal_system      trigonal
_space_group_IT_number           146
_space_group_name_H-M_alt        'R 3 :H'
_space_group_name_Hall           'R 3'
_shelx_space_group_comment       
;
The symmetry employed for this shelxl refinement is uniquely defined
by the following loop, which should always be used as a source of
symmetry information in preference to the above space-group names.
They are only intended as comments.
;

loop_
_space_group_symop_operation_xyz
'x, y, z'
'-y, x-y, z'
'-x+y, -x, z'
'x+2/3, y+1/3, z+1/3'
'-y+2/3, x-y+1/3, z+1/3'
'-x+y+2/3, -x+1/3, z+1/3'
'x+1/3, y+2/3, z+2/3'
'-y+1/3, x-y+2/3, z+2/3'
'-x+y+1/3, -x+2/3, z+2/3'

_cell_length_a                   13.8891(10)
_cell_length_b                   13.8891(10)
_cell_length_c                   13.2594(14)
_cell_angle_alpha                90
_cell_angle_beta                 90
_cell_angle_gamma                120
_cell_volume                     2215.1(4)
_cell_formula_units_Z            3
_cell_measurement_temperature    100(2)
_cell_measurement_reflns_used    9890
_cell_measurement_theta_min      2.286
_cell_measurement_theta_max      30.388
_exptl_crystal_description       block
_exptl_crystal_colour            colourless
_exptl_crystal_recrystallization_method ?
_exptl_crystal_density_meas      ?
_exptl_crystal_density_method    ?
_exptl_crystal_density_diffrn    3.622
_exptl_crystal_F_000             2142
_exptl_crystal_size_max          0.185
_exptl_crystal_size_mid          0.169
_exptl_crystal_size_min          0.081
_exptl_absorpt_coefficient_mu    6.957
_exptl_absorpt_correction_type   multi-scan
_exptl_absorpt_correction_T_min  0.5831
_exptl_absorpt_correction_T_max  0.7461
_exptl_absorpt_process_details   
;SADABS-2016/2 - Bruker AXS area detector scaling and absorption correction: 
Krause, L., Herbst-Irmer, R., Sheldrick G.M. & Stalke D., J. Appl. Cryst. 48 
(2015) 3-10
;
_exptl_absorpt_special_details   ?
_shelx_estimated_absorpt_T_min   0.359
_shelx_estimated_absorpt_T_max   0.603
_exptl_transmission_factor_min   ?
_exptl_transmission_factor_max   ?
_exptl_special_details           ?
_diffrn_ambient_temperature      100(2)
_diffrn_ambient_environment      N~2~
_diffrn_radiation_type           MoK\a
_diffrn_radiation_wavelength     0.71073
_diffrn_radiation_monochromator  'mirror optics'
_diffrn_measurement_ambient_temperature_device_make 'Oxford Cryostream 800'
_diffrn_radiation_probe          x-ray
_diffrn_source                   'microfocus sealed X-ray tube'
_diffrn_source_type              'Incoatec I\ms'
_diffrn_source_voltage           50.00
_diffrn_source_current           1.40
_diffrn_detector                 CPAD
_diffrn_detector_type            'Bruker PHOTON III'
_diffrn_detector_area_resol_mean 7.41
_diffrn_measurement_device       'three-circle diffractometer'
_diffrn_measurement_device_type  'Bruker D8 VENTURE dual wavelength Mo/Cu'
_diffrn_measurement_method       '\w and \f scans'
_diffrn_measurement_specimen_support 'MiTeGen micromount'
_diffrn_reflns_number            84459
_diffrn_reflns_av_unetI/netI     0.0215
_diffrn_reflns_av_R_equivalents  0.0767
_diffrn_reflns_theta_min         2.286
_diffrn_reflns_theta_max         30.560
_diffrn_reflns_theta_full        25.242
_diffrn_reflns_limit_h_min       -19
_diffrn_reflns_limit_h_max       19
_diffrn_reflns_limit_k_min       -19
_diffrn_reflns_limit_k_max       19
_diffrn_reflns_limit_l_min       -18
_diffrn_reflns_limit_l_max       18
_diffrn_measured_fraction_theta_max 0.999
_diffrn_measured_fraction_theta_full 0.999
_diffrn_reflns_Laue_measured_fraction_max 0.999
_diffrn_reflns_Laue_measured_fraction_full 0.999
_diffrn_reflns_point_group_measured_fraction_max 0.997
_diffrn_reflns_point_group_measured_fraction_full 0.999
_reflns_number_total             3014
_reflns_number_gt                2713
_reflns_threshold_expression     'I > 2\s(I)'
_reflns_Friedel_coverage         0.996
_reflns_Friedel_fraction_max     0.995
_reflns_Friedel_fraction_full    0.999
_reflns_special_details          
;
 Reflections were merged by SHELXL according to the crystal
 class for the calculation of statistics and refinement.
 
 _reflns_Friedel_fraction is defined as the number of unique
 Friedel pairs measured divided by the number that would be
 possible theoretically, ignoring centric projections and
 systematic absences. Completness statistics refer to single and
 composite reflections containing twin component 1 only.
;
_computing_data_collection       
'Bruker BIS V6.2.18/2023-03-24 and APEX4 2022.1-1'
_computing_cell_refinement       'SAINT V8.40B'
_computing_data_reduction        'SAINT V8.40B'
_computing_structure_solution    'SHELXT 2018/2 (Sheldrick, 2018)'
_computing_structure_refinement  'SHELXL-2018/3 (Sheldrick, 2018)'
_computing_molecular_graphics    ?
_computing_publication_material  ?
_refine_special_details          'Refined as a 2-component inversion twin.,Twin'
_refine_ls_structure_factor_coef Fsqd
_refine_ls_matrix_type           full
_refine_ls_weighting_scheme      calc
_refine_ls_weighting_details     
'w=1/[\s^2^(Fo^2^)+48.7051P] where P=(Fo^2^+2Fc^2^)/3'
_atom_sites_solution_primary     direct
_atom_sites_solution_secondary   ?
_atom_sites_solution_hydrogens   geom
_refine_ls_hydrogen_treatment    constr
_refine_ls_number_reflns         3014
_refine_ls_number_parameters     144
_refine_ls_number_restraints     49
_refine_ls_R_factor_all          0.0338
_refine_ls_R_factor_gt           0.0278
_refine_ls_wR_factor_ref         0.0556
_refine_ls_wR_factor_gt          0.0524
_refine_ls_goodness_of_fit_ref   1.078
_refine_ls_restrained_S_all      1.089
_refine_ls_shift/su_max          0.001
_refine_ls_shift/su_mean         0.000
_refine_diff_density_max         1.602
_refine_diff_density_min         -1.043
_refine_diff_density_rms         0.177
_refine_ls_extinction_method     none
_refine_ls_extinction_coef       .
_refine_ls_abs_structure_Flack   0.48(10)
_refine_ls_abs_structure_details 
;
 Refined as an inversion twin.
;

loop_
_atom_type_symbol
_atom_type_description
_atom_type_scat_dispersion_real
_atom_type_scat_dispersion_imag
_atom_type_scat_source
C C 0.0033 0.0016 'International Tables Vol C Tables 4.2.6.8 and 6.1.1.4'
H H 0.0000 0.0000 'International Tables Vol C Tables 4.2.6.8 and 6.1.1.4'
O O 0.0106 0.0060 'International Tables Vol C Tables 4.2.6.8 and 6.1.1.4'
F F 0.0171 0.0103 'International Tables Vol C Tables 4.2.6.8 and 6.1.1.4'
Sb Sb -0.5866 1.5461 'International Tables Vol C Tables 4.2.6.8 and 6.1.1.4'
Te Te -0.5308 1.6751 'International Tables Vol C Tables 4.2.6.8 and 6.1.1.4'

_geom_special_details            
;
 All esds (except the esd in the dihedral angle between two l.s. planes)
 are estimated using the full covariance matrix.  The cell esds are taken
 into account individually in the estimation of esds in distances, angles
 and torsion angles; correlations between esds in cell parameters are only
 used when they are defined by crystal symmetry.  An approximate (isotropic)
 treatment of cell esds is used for estimating esds involving l.s. planes.
;

loop_
_atom_site_label
_atom_site_type_symbol
_atom_site_fract_x
_atom_site_fract_y
_atom_site_fract_z
_atom_site_U_iso_or_equiv
_atom_site_adp_type
_atom_site_occupancy
_atom_site_site_symmetry_order
_atom_site_calc_flag
_atom_site_refinement_flags_posn
_atom_site_refinement_flags_adp
_atom_site_refinement_flags_occupancy
_atom_site_disorder_assembly
_atom_site_disorder_group
Sb1 Sb 0.333333 0.666667 0.6067(3) 0.01794(14) Uani 1 3 d S T P . .
Te1 Te 0.55633(13) 0.71789(13) 0.44393(3) 0.0194(4) Uani 1 1 d . . . . .
Te2 Te 0.38463(13) 0.49493(12) 0.76980(3) 0.0196(4) Uani 1 1 d . . . . .
F1 F 0.6455(10) 0.6896(10) 0.3638(9) 0.027(3) Uani 1 1 d . U . . .
F2 F 0.6048(10) 0.8507(9) 0.3743(10) 0.025(2) Uani 1 1 d . U . . .
F3 F 0.4482(12) 0.6393(12) 0.3482(9) 0.032(4) Uani 1 1 d . . . . .
F4 F 0.5251(11) 0.5870(10) 0.5124(12) 0.023(2) Uani 1 1 d . U . . .
F5 F 0.6740(12) 0.7978(13) 0.5301(9) 0.027(3) Uani 1 1 d . . . . .
F6 F 0.3671(10) 0.3770(10) 0.8481(9) 0.026(3) Uani 1 1 d . U . . .
F7 F 0.5063(10) 0.5811(12) 0.8438(10) 0.029(3) Uani 1 1 d . U . . .
F8 F 0.4605(13) 0.4533(13) 0.6861(10) 0.030(3) Uani 1 1 d . U . . .
F9 F 0.2572(12) 0.4076(11) 0.7084(12) 0.032(3) Uani 1 1 d . . . . .
F10 F 0.3090(11) 0.5285(14) 0.8624(10) 0.032(3) Uani 1 1 d . U . . .
O1 O 0.4636(16) 0.7470(14) 0.5212(12) 0.023(4) Uani 1 1 d . . . . .
O2 O 0.4166(13) 0.6163(13) 0.6903(12) 0.018(3) Uani 1 1 d . U . . .
C1 C 0.333333 0.666667 0.1333(10) 0.018(3) Uani 1 3 d S T P . .
C2 C 0.4511(7) 0.7460(7) 0.1321(8) 0.0270(18) Uani 1 1 d . . . . .
H2A H 0.469441 0.798832 0.187688 0.041 Uiso 1 1 calc R U . . .
H2B H 0.471027 0.786215 0.067822 0.041 Uiso 1 1 calc R U . . .
H2C H 0.492829 0.706665 0.139927 0.041 Uiso 1 1 calc R U . . .

loop_
_atom_site_aniso_label
_atom_site_aniso_U_11
_atom_site_aniso_U_22
_atom_site_aniso_U_33
_atom_site_aniso_U_23
_atom_site_aniso_U_13
_atom_site_aniso_U_12
Sb1 0.0205(2) 0.0205(2) 0.0128(3) 0.000 0.000 0.01024(10)
Te1 0.0232(8) 0.0218(9) 0.0134(7) 0.0018(5) 0.0020(7) 0.0115(8)
Te2 0.0224(9) 0.0211(9) 0.0143(7) 0.0005(7) 0.0000(5) 0.0101(7)
F1 0.028(3) 0.031(3) 0.022(3) -0.0021(19) 0.005(2) 0.015(2)
F2 0.029(3) 0.023(3) 0.020(3) 0.0061(19) 0.006(2) 0.012(2)
F3 0.027(5) 0.050(6) 0.016(4) -0.020(4) -0.012(3) 0.018(4)
F4 0.027(3) 0.019(3) 0.022(3) 0.006(2) 0.003(2) 0.011(2)
F5 0.018(4) 0.042(5) 0.016(4) -0.008(3) -0.011(3) 0.013(3)
F6 0.027(3) 0.025(3) 0.024(3) 0.0029(13) -0.0016(13) 0.0121(18)
F7 0.029(3) 0.031(3) 0.023(3) 0.002(2) -0.006(2) 0.013(2)
F8 0.032(4) 0.030(4) 0.028(4) 0.002(3) -0.001(3) 0.014(3)
F9 0.033(4) 0.020(4) 0.027(5) 0.006(3) -0.006(3) 0.000(3)
F10 0.034(4) 0.032(4) 0.029(4) 0.002(3) 0.000(3) 0.016(3)
O1 0.029(6) 0.029(5) 0.014(4) 0.002(3) 0.009(3) 0.015(4)
O2 0.018(3) 0.018(3) 0.018(4) 0.0003(14) -0.0001(14) 0.010(2)
C1 0.018(3) 0.018(3) 0.019(7) 0.000 0.000 0.0090(17)
C2 0.022(4) 0.019(4) 0.040(5) 0.001(4) 0.004(4) 0.011(3)

loop_
_geom_bond_atom_site_label_1
_geom_bond_atom_site_label_2
_geom_bond_distance
_geom_bond_site_symmetry_2
_geom_bond_publ_flag
Sb1 O1 1.945(18) 2_665 ?
Sb1 O1 1.945(18) . ?
Sb1 O1 1.945(18) 3_565 ?
Sb1 O2 1.966(17) 2_665 ?
Sb1 O2 1.966(17) 3_565 ?
Sb1 O2 1.966(17) . ?
Te1 F1 1.818(12) . ?
Te1 O1 1.842(16) . ?
Te1 F5 1.842(12) . ?
Te1 F3 1.849(12) . ?
Te1 F2 1.862(12) . ?
Te1 F4 1.878(13) . ?
Te2 F9 1.766(14) . ?
Te2 F7 1.797(13) . ?
Te2 F8 1.813(15) . ?
Te2 F10 1.822(14) . ?
Te2 O2 1.845(16) . ?
Te2 F6 1.850(12) . ?
C1 C2 1.445(9) 3_565 ?
C1 C2 1.445(9) . ?
C1 C2 1.445(9) 2_665 ?

loop_
_geom_angle_atom_site_label_1
_geom_angle_atom_site_label_2
_geom_angle_atom_site_label_3
_geom_angle
_geom_angle_site_symmetry_1
_geom_angle_site_symmetry_3
_geom_angle_publ_flag
O1 Sb1 O1 89.5(8) 2_665 . ?
O1 Sb1 O1 89.5(8) 2_665 3_565 ?
O1 Sb1 O1 89.5(8) . 3_565 ?
O1 Sb1 O2 89.4(7) 2_665 2_665 ?
O1 Sb1 O2 89.9(7) . 2_665 ?
O1 Sb1 O2 178.7(10) 3_565 2_665 ?
O1 Sb1 O2 89.9(7) 2_665 3_565 ?
O1 Sb1 O2 178.7(10) . 3_565 ?
O1 Sb1 O2 89.4(7) 3_565 3_565 ?
O2 Sb1 O2 91.3(7) 2_665 3_565 ?
O1 Sb1 O2 178.7(10) 2_665 . ?
O1 Sb1 O2 89.4(7) . . ?
O1 Sb1 O2 89.8(7) 3_565 . ?
O2 Sb1 O2 91.3(7) 2_665 . ?
O2 Sb1 O2 91.3(7) 3_565 . ?
F1 Te1 O1 178.0(7) . . ?
F1 Te1 F5 89.9(6) . . ?
O1 Te1 F5 91.7(7) . . ?
F1 Te1 F3 84.9(6) . . ?
O1 Te1 F3 93.5(7) . . ?
F5 Te1 F3 174.5(7) . . ?
F1 Te1 F2 88.6(6) . . ?
O1 Te1 F2 90.3(7) . . ?
F5 Te1 F2 86.5(6) . . ?
F3 Te1 F2 91.7(6) . . ?
F1 Te1 F4 85.8(6) . . ?
O1 Te1 F4 95.5(6) . . ?
F5 Te1 F4 89.4(7) . . ?
F3 Te1 F4 91.9(6) . . ?
F2 Te1 F4 173.0(6) . . ?
F9 Te2 F7 174.2(6) . . ?
F9 Te2 F8 92.4(7) . . ?
F7 Te2 F8 92.5(6) . . ?
F9 Te2 F10 88.8(7) . . ?
F7 Te2 F10 86.1(6) . . ?
F8 Te2 F10 174.8(7) . . ?
F9 Te2 O2 93.7(6) . . ?
F7 Te2 O2 89.2(7) . . ?
F8 Te2 O2 91.7(7) . . ?
F10 Te2 O2 93.3(7) . . ?
F9 Te2 F6 90.4(6) . . ?
F7 Te2 F6 87.0(6) . . ?
F8 Te2 F6 84.3(6) . . ?
F10 Te2 F6 90.6(7) . . ?
O2 Te2 F6 174.4(6) . . ?
Te1 O1 Sb1 138.6(10) . . ?
Te2 O2 Sb1 137.0(9) . . ?
C2 C1 C2 119.99(3) 3_565 . ?
C2 C1 C2 119.99(3) 3_565 2_665 ?
C2 C1 C2 119.99(3) . 2_665 ?

_shelx_res_file                  
;
TITL LF370_b.res in R3
    LF370_b.res
    created by SHELXL-2018/3 at 15:35:05 on 09-Oct-2024
REM Old TITL LF370 in R-3
REM SHELXT solution in R3: R1 0.067, Rweak 0.005, Alpha 0.016
REM <I/s>   0.000 for    0 systematic absences,  Orientation as input
REM Flack x =  0.448 ( 0.025 ) from   903 Parsons' quotients
REM Formula found by SHELXT:  C12 O10 F15 Sb4 Te3
CELL  0.71073  13.8891  13.8891  13.2594   90.000   90.000  120.000
ZERR    3.000   0.0010   0.0010   0.0014    0.000    0.000    0.000
LATT -3
SYMM -Y, X-Y, Z
SYMM -X+Y, -X, Z
SFAC C H O F SB TE
UNIT 12 27 18 90 3 18
TWIN -1 0 0   0 -1 0   0 0 -1 2
TEMP -173.150
SIZE 0.081 0.169 0.185
L.S. 40
BOND
LIST 4
FMAP 2
PLAN 5
ACTA
ISOR 0.001 F1 F2 F4 F7 F10 F8 O2
ISOR 0.0005 F6
WGHT    0.000000   48.705101
BASF   0.48373
FVAR       0.09407
SB1   5    0.333333    0.666667    0.606658    10.33333    0.02048    0.02048 =
         0.01285    0.00000    0.00000    0.01024
TE1   6    0.556327    0.717890    0.443930    11.00000    0.02322    0.02177 =
         0.01344    0.00183    0.00198    0.01151
TE2   6    0.384633    0.494930    0.769799    11.00000    0.02243    0.02114 =
         0.01428    0.00049   -0.00003    0.01012
F1    4    0.645505    0.689555    0.363761    11.00000    0.02761    0.03141 =
         0.02191   -0.00214    0.00544    0.01485
F2    4    0.604825    0.850682    0.374286    11.00000    0.02925    0.02313 =
         0.02044    0.00610    0.00604    0.01223
F3    4    0.448159    0.639251    0.348196    11.00000    0.02678    0.05007 =
         0.01606   -0.02011   -0.01166    0.01795
F4    4    0.525059    0.587037    0.512367    11.00000    0.02710    0.01852 =
         0.02229    0.00589    0.00255    0.01138
F5    4    0.674030    0.797780    0.530084    11.00000    0.01842    0.04243 =
         0.01612   -0.00830   -0.01141    0.01300
F6    4    0.367051    0.376979    0.848132    11.00000    0.02716    0.02489 =
         0.02399    0.00288   -0.00158    0.01207
F7    4    0.506309    0.581142    0.843825    11.00000    0.02885    0.03109 =
         0.02344    0.00226   -0.00601    0.01288
F8    4    0.460545    0.453298    0.686125    11.00000    0.03163    0.02993 =
         0.02818    0.00190   -0.00099    0.01415
F9    4    0.257219    0.407572    0.708440    11.00000    0.03292    0.02013 =
         0.02664    0.00561   -0.00603    0.00013
F10   4    0.309003    0.528526    0.862433    11.00000    0.03361    0.03205 =
         0.02937    0.00237    0.00011    0.01581
O1    3    0.463559    0.747020    0.521190    11.00000    0.02905    0.02853 =
         0.01405    0.00175    0.00890    0.01542
O2    3    0.416599    0.616343    0.690317    11.00000    0.01815    0.01836 =
         0.01849    0.00034   -0.00011    0.00980
C1    1    0.333333    0.666667    0.133311    10.33333    0.01807    0.01807 =
         0.01909    0.00000    0.00000    0.00904
C2    1    0.451137    0.745976    0.132089    11.00000    0.02226    0.01910 =
         0.04034    0.00062    0.00358    0.01079
AFIX 137
H2A   2    0.469441    0.798832    0.187688    11.00000   -1.50000
H2B   2    0.471027    0.786215    0.067822    11.00000   -1.50000
H2C   2    0.492829    0.706665    0.139927    11.00000   -1.50000
AFIX   0
HKLF 4


REM  LF370_b.res in R3
REM wR2 = 0.0556, GooF = S = 1.078, Restrained GooF = 1.089 for all data
REM R1 = 0.0278 for 2713 Fo > 4sig(Fo) and 0.0338 for all 3014 data
REM 144 parameters refined using 49 restraints

END

WGHT      0.0000     48.2108

REM Highest difference peak  1.602,  deepest hole -1.043,  1-sigma level  0.177
Q1    1   0.5182  0.7125  0.4197  11.00000  0.05    1.60
Q2    1   0.3809  0.5265  0.7929  11.00000  0.05    1.58
Q3    1   0.4248  0.4966  0.7786  11.00000  0.05    1.54
Q4    1   0.5964  0.7612  0.4345  11.00000  0.05    1.45
Q5    1   0.5617  0.6814  0.4335  11.00000  0.05    1.27
;
_shelx_res_checksum              24440
_chemical_properties_physical    Air-sensitive,Moisture-sensitive
####################################################################### 
# 
# This file contains crystal structure data downloaded from the 
# Cambridge Structural Database (CSD) hosted by the Cambridge 
# Crystallographic Data Centre (CCDC).
# 
# Full information about CCDC data access policies and citation 
# guidelines are available at http://www.ccdc.cam.ac.uk/access/V1 
# 
# Audit and citation data items may have been added by the CCDC. 
# Please retain this information to preserve the provenance of 
# this file and to allow appropriate attribution of the data. 
# 
#######################################################################

data_LF460B
_database_code_depnum_ccdc_archive 'CCDC 2453013'
loop_
_audit_author_name
_audit_author_address
'Anja Wiesner'
;Freie Universitaet Berlin
Germany
;
_audit_update_record             
;
2025-05-21 deposited with the CCDC.	2025-06-19 downloaded from the CCDC.
;
_audit_creation_method           
;FinalCif V149 by Daniel Kratzert, Freiburg 2025, 
https://dkratzert.de/finalcif.html
;
_shelx_SHELXL_version_number     2018/3
_chemical_name_systematic        ?
_chemical_name_common            ?
_chemical_formula_sum            'C4 H6 F34 I O6 Sb Te6'
_chemical_formula_moiety         ?
_chemical_formula_weight         1810.34
_chemical_melting_point          ?
_space_group_crystal_system      triclinic
_space_group_IT_number           2
_space_group_name_H-M_alt        'P -1'
_space_group_name_Hall           '-P 1'
_shelx_space_group_comment       
;
The symmetry employed for this shelxl refinement is uniquely defined
by the following loop, which should always be used as a source of
symmetry information in preference to the above space-group names.
They are only intended as comments.
;

loop_
_space_group_symop_operation_xyz
'x, y, z'
'-x, -y, -z'

_cell_length_a                   9.9568(7)
_cell_length_b                   10.0522(6)
_cell_length_c                   10.7376(8)
_cell_angle_alpha                92.260(3)
_cell_angle_beta                 114.527(3)
_cell_angle_gamma                119.573(2)
_cell_volume                     808.81(10)
_cell_formula_units_Z            1
_cell_measurement_temperature    100(2)
_cell_measurement_reflns_used    9994
_cell_measurement_theta_min      2.192
_cell_measurement_theta_max      28.302
_exptl_crystal_description       plate
_exptl_crystal_colour            colourless
_exptl_crystal_recrystallization_method ?
_exptl_crystal_density_meas      ?
_exptl_crystal_density_method    ?
_exptl_crystal_density_diffrn    3.717
_exptl_crystal_F_000             800
_exptl_crystal_size_max          0.125
_exptl_crystal_size_mid          0.121
_exptl_crystal_size_min          0.051
_exptl_absorpt_coefficient_mu    7.333
_exptl_absorpt_correction_type   multi-scan
_exptl_absorpt_correction_T_min  0.525955
_exptl_absorpt_correction_T_max  0.745687
_exptl_absorpt_process_details   
;TWINABS - Bruker AXS scaling for twinned crystals - Version 2012/1: Krause, L., 
Herbst-Irmer, R., Sheldrick G.M. & Stalke D., J. Appl. Cryst. 48 (2015) 3-10
;
_exptl_absorpt_special_details   ?
_shelx_estimated_absorpt_T_min   0.461
_shelx_estimated_absorpt_T_max   0.706
_exptl_transmission_factor_min   ?
_exptl_transmission_factor_max   ?
_exptl_special_details           ?
_diffrn_ambient_temperature      100(2)
_diffrn_ambient_environment      N~2~
_diffrn_radiation_type           MoK\a
_diffrn_radiation_wavelength     0.71073
_diffrn_radiation_monochromator  'mirror optics'
_diffrn_measurement_ambient_temperature_device_make 'Oxford Cryostream 800'
_diffrn_radiation_probe          x-ray
_diffrn_source                   'microfocus sealed X-ray tube'
_diffrn_source_type              'Incoatec I\ms'
_diffrn_source_voltage           50.00
_diffrn_source_current           1.40
_diffrn_detector                 CPAD
_diffrn_detector_type            'Bruker PHOTON III'
_diffrn_detector_area_resol_mean 7.41
_diffrn_measurement_device       'three-circle diffractometer'
_diffrn_measurement_device_type  'Bruker D8 VENTURE dual wavelength Mo/Cu'
_diffrn_measurement_method       '\w and \f scans'
_diffrn_measurement_specimen_support 'MiTeGen micromount'
_diffrn_reflns_number            4035
_diffrn_reflns_av_unetI/netI     0.0322
_diffrn_reflns_av_R_equivalents  0.0719
_diffrn_reflns_theta_min         2.192
_diffrn_reflns_theta_max         28.341
_diffrn_reflns_theta_full        25.242
_diffrn_reflns_limit_h_min       -13
_diffrn_reflns_limit_h_max       11
_diffrn_reflns_limit_k_min       -13
_diffrn_reflns_limit_k_max       13
_diffrn_reflns_limit_l_min       0
_diffrn_reflns_limit_l_max       14
_diffrn_measured_fraction_theta_max 0.998
_diffrn_measured_fraction_theta_full 0.999
_diffrn_reflns_Laue_measured_fraction_max 0.998
_diffrn_reflns_Laue_measured_fraction_full 0.999
_diffrn_reflns_point_group_measured_fraction_max 0.998
_diffrn_reflns_point_group_measured_fraction_full 0.999
_reflns_number_total             4035
_reflns_number_gt                3846
_reflns_threshold_expression     'I > 2\s(I)'
_reflns_Friedel_coverage         0.000
_reflns_Friedel_fraction_max     .
_reflns_Friedel_fraction_full    .
_reflns_special_details          
;
 _reflns_Friedel_fraction is defined as the number of unique
 Friedel pairs measured divided by the number that would be
 possible theoretically, ignoring centric projections and
 systematic absences. Completness statistics refer to single and
 composite reflections containing twin component 1 only.
;
_computing_data_collection       
'Bruker BIS V6.2.18/2023-03-24 and APEX4 2022.1-1'
_computing_cell_refinement       'SAINT V8.40B'
_computing_data_reduction        'SAINT V8.40B'
_computing_structure_solution    'SHELXT (G. Sheldrick)'
_computing_structure_refinement  'SHELXL-2018/3 (Sheldrick, 2018)'
_computing_molecular_graphics    ?
_computing_publication_material  ?
_refine_special_details          'Refined as a 2-component twin.,Twin'
_refine_ls_structure_factor_coef Fsqd
_refine_ls_matrix_type           full
_refine_ls_weighting_scheme      calc
_refine_ls_weighting_details     
'w=1/[\s^2^(Fo^2^)+(0.0204P)^2^+5.5590P] where P=(Fo^2^+2Fc^2^)/3'
_atom_sites_solution_primary     direct
_atom_sites_solution_secondary   ?
_atom_sites_solution_hydrogens   geom
_refine_ls_hydrogen_treatment    constr
_refine_ls_number_reflns         4035
_refine_ls_number_parameters     278
_refine_ls_number_restraints     48
_refine_ls_R_factor_all          0.0342
_refine_ls_R_factor_gt           0.0316
_refine_ls_wR_factor_ref         0.0685
_refine_ls_wR_factor_gt          0.0668
_refine_ls_goodness_of_fit_ref   1.085
_refine_ls_restrained_S_all      1.100
_refine_ls_shift/su_max          0.000
_refine_ls_shift/su_mean         0.000
_refine_diff_density_max         0.978
_refine_diff_density_min         -1.088
_refine_diff_density_rms         0.198
_refine_ls_extinction_method     none
_refine_ls_extinction_coef       .
_twin_special_details            
'The data was integrated as a 2-component twin.'
_twin_individual_id              2
_twin_individual_twin_matrix_11  0.99273
_twin_individual_twin_matrix_12  -0.0012
_twin_individual_twin_matrix_13  0.00469
_twin_individual_twin_matrix_21  -0.98382
_twin_individual_twin_matrix_22  0.00128
_twin_individual_twin_matrix_23  -1.01149
_twin_individual_twin_matrix_31  0.07076
_twin_individual_twin_matrix_32  1.0003
_twin_individual_twin_matrix_33  0.96642

loop_
_atom_type_symbol
_atom_type_description
_atom_type_scat_dispersion_real
_atom_type_scat_dispersion_imag
_atom_type_scat_source
C C 0.0033 0.0016 'International Tables Vol C Tables 4.2.6.8 and 6.1.1.4'
H H 0.0000 0.0000 'International Tables Vol C Tables 4.2.6.8 and 6.1.1.4'
F F 0.0171 0.0103 'International Tables Vol C Tables 4.2.6.8 and 6.1.1.4'
I I -0.4742 1.8119 'International Tables Vol C Tables 4.2.6.8 and 6.1.1.4'
O O 0.0106 0.0060 'International Tables Vol C Tables 4.2.6.8 and 6.1.1.4'
Sb Sb -0.5866 1.5461 'International Tables Vol C Tables 4.2.6.8 and 6.1.1.4'
Te Te -0.5308 1.6751 'International Tables Vol C Tables 4.2.6.8 and 6.1.1.4'

_geom_special_details            
;
 All esds (except the esd in the dihedral angle between two l.s. planes)
 are estimated using the full covariance matrix.  The cell esds are taken
 into account individually in the estimation of esds in distances, angles
 and torsion angles; correlations between esds in cell parameters are only
 used when they are defined by crystal symmetry.  An approximate (isotropic)
 treatment of cell esds is used for estimating esds involving l.s. planes.
;

loop_
_atom_site_label
_atom_site_type_symbol
_atom_site_fract_x
_atom_site_fract_y
_atom_site_fract_z
_atom_site_U_iso_or_equiv
_atom_site_adp_type
_atom_site_occupancy
_atom_site_site_symmetry_order
_atom_site_calc_flag
_atom_site_refinement_flags_posn
_atom_site_refinement_flags_adp
_atom_site_refinement_flags_occupancy
_atom_site_disorder_assembly
_atom_site_disorder_group
Te1 Te 0.19274(4) 0.09841(4) 0.26658(3) 0.01430(8) Uani 1 1 d . . . . .
Sb1 Sb 0.500000 0.500000 0.500000 0.01068(9) Uani 1 2 d S . P . .
F1 F -0.0204(5) -0.0939(4) 0.1522(4) 0.0256(7) Uani 1 1 d . . . . .
O1 O 0.4087(5) 0.2912(4) 0.3784(4) 0.0147(7) Uani 1 1 d . . . . .
Te2 Te 0.80058(4) 0.41257(4) 0.73275(3) 0.01391(8) Uani 1 1 d . . . . .
F2 F 0.2756(5) 0.0598(4) 0.1560(4) 0.0258(8) Uani 1 1 d . . . . .
O2 O 0.7251(5) 0.5213(5) 0.6190(4) 0.0136(7) Uani 1 1 d . . . . .
Te3 Te 0.31766(4) 0.41894(4) 0.73195(3) 0.01380(8) Uani 1 1 d . . . . .
F3 F 0.2628(5) -0.0079(4) 0.3819(4) 0.0276(8) Uani 1 1 d . . . . .
O3 O 0.4043(5) 0.3904(4) 0.6179(4) 0.0137(7) Uani 1 1 d . . . . .
F4 F 0.0893(4) 0.1218(4) 0.3653(4) 0.0247(7) Uani 1 1 d . . . . .
F5 F 0.1017(5) 0.1880(4) 0.1400(4) 0.0247(7) Uani 1 1 d . . . . .
F6 F 0.8860(5) 0.3137(4) 0.8501(4) 0.0255(7) Uani 1 1 d . . . . .
F7 F 0.7480(5) 0.4618(4) 0.8650(3) 0.0225(7) Uani 1 1 d . . . . .
F8 F 0.5841(4) 0.2212(4) 0.6411(4) 0.0242(7) Uani 1 1 d . . . . .
F9 F 0.8644(5) 0.3588(5) 0.6125(4) 0.0264(8) Uani 1 1 d . . . . .
F10 F 1.0247(4) 0.5988(4) 0.8338(4) 0.0237(7) Uani 1 1 d . . . . .
F11 F 0.2351(5) 0.4407(4) 0.8493(4) 0.0245(7) Uani 1 1 d . . . . .
F12 F 0.2439(6) 0.5361(5) 0.6362(4) 0.0318(9) Uani 1 1 d . . . . .
F13 F 0.0983(5) 0.2346(5) 0.6157(4) 0.0281(8) Uani 1 1 d . . . . .
F14 F 0.3839(5) 0.3003(5) 0.8359(4) 0.0273(8) Uani 1 1 d . . . . .
F15 F 0.5315(5) 0.6026(4) 0.8617(4) 0.0296(8) Uani 1 1 d . . . . .
C2 C 0.310(4) 0.964(4) 0.877(3) 0.028(7) Uani 0.5 1 d . U P A -1
H1A H 0.195586 0.929104 0.871580 0.033 Uiso 0.5 1 calc R U P A -1
H1B H 0.393615 1.081293 0.927053 0.033 Uiso 0.5 1 calc R U P A -1
C1 C 0.282(3) 0.935(3) 0.734(2) 0.045(5) Uani 0.5 1 d . U P A -1
H2 H 0.236473 0.996669 0.681063 0.054 Uiso 0.5 1 calc R U P A -1
C3 C 0.692(3) 1.029(3) 1.101(3) 0.018(5) Uani 0.5 1 d . U P A -1
H3A H 0.765016 0.984497 1.113330 0.022 Uiso 0.5 1 calc R U P A -1
H3B H 0.713432 1.102236 1.042634 0.022 Uiso 0.5 1 calc R U P A -1
C4 C 0.744(2) 1.122(2) 1.256(2) 0.034(4) Uani 0.5 1 d . U P A -1
H4 H 0.871336 1.215466 1.307125 0.041 Uiso 0.5 1 calc R U P A -1
F19 F 0.7178(14) 1.0187(14) 1.3350(10) 0.059(3) Uani 0.5 1 d . U P A -1
I1 I 0.41808(9) 0.84022(8) 1.00046(8) 0.01927(14) Uani 0.5 1 d . . P A -1
F18 F 0.6407(15) 1.1746(14) 1.2371(15) 0.076(4) Uani 0.5 1 d . U P A -1
F17 F 0.4413(19) 0.9816(19) 0.7482(16) 0.084(4) Uani 0.5 1 d . U P A -1
F16 F 0.1735(16) 0.7833(14) 0.6651(10) 0.055(3) Uani 0.5 1 d . U P A -1

loop_
_atom_site_aniso_label
_atom_site_aniso_U_11
_atom_site_aniso_U_22
_atom_site_aniso_U_33
_atom_site_aniso_U_23
_atom_site_aniso_U_13
_atom_site_aniso_U_12
Te1 0.01203(15) 0.01511(16) 0.01178(15) 0.00084(12) 0.00479(12) 0.00626(13)
Sb1 0.0088(2) 0.0135(2) 0.00903(18) 0.00261(17) 0.00411(16) 0.00622(18)
F1 0.0187(17) 0.0210(17) 0.0206(17) -0.0025(13) 0.0069(14) 0.0036(14)
O1 0.0111(16) 0.0129(17) 0.0143(17) -0.0024(14) 0.0045(14) 0.0051(14)
Te2 0.01139(15) 0.01758(17) 0.01223(15) 0.00435(12) 0.00438(12) 0.00903(13)
F2 0.0196(17) 0.0284(18) 0.0237(17) -0.0043(14) 0.0118(14) 0.0099(15)
O2 0.0106(16) 0.0195(18) 0.0115(16) 0.0045(14) 0.0037(14) 0.0103(15)
Te3 0.01429(16) 0.01770(17) 0.01254(15) 0.00509(12) 0.00840(13) 0.00956(14)
F3 0.0262(18) 0.0158(16) 0.0252(18) 0.0053(14) 0.0046(15) 0.0086(15)
O3 0.0162(17) 0.0193(18) 0.0102(16) 0.0049(14) 0.0074(14) 0.0121(16)
F4 0.0169(16) 0.0250(17) 0.0251(17) -0.0015(14) 0.0129(14) 0.0059(14)
F5 0.0214(17) 0.0255(18) 0.0162(16) 0.0035(13) 0.0022(14) 0.0122(15)
F6 0.0247(18) 0.0300(19) 0.0236(17) 0.0121(15) 0.0085(15) 0.0191(16)
F7 0.0242(17) 0.037(2) 0.0153(15) 0.0099(14) 0.0117(14) 0.0214(16)
F8 0.0143(16) 0.0167(16) 0.0241(17) 0.0051(13) 0.0016(14) 0.0042(13)
F9 0.035(2) 0.038(2) 0.0238(17) 0.0112(15) 0.0182(16) 0.0284(18)
F10 0.0125(15) 0.0234(17) 0.0233(17) 0.0058(14) 0.0038(13) 0.0066(14)
F11 0.0280(18) 0.0299(18) 0.0249(17) 0.0093(14) 0.0183(15) 0.0178(16)
F12 0.054(3) 0.046(2) 0.042(2) 0.0321(19) 0.038(2) 0.044(2)
F13 0.0155(16) 0.0319(19) 0.0222(17) -0.0003(14) 0.0107(14) 0.0036(15)
F14 0.040(2) 0.041(2) 0.0268(18) 0.0234(16) 0.0244(17) 0.0320(19)
F15 0.0251(18) 0.0235(18) 0.0211(17) -0.0057(14) 0.0127(15) 0.0016(15)
C2 0.029(8) 0.028(8) 0.028(8) 0.009(5) 0.011(5) 0.019(5)
C1 0.039(6) 0.048(6) 0.049(6) 0.029(5) 0.019(4) 0.027(5)
C3 0.015(6) 0.020(6) 0.022(6) 0.005(4) 0.010(4) 0.010(4)
C4 0.027(5) 0.032(5) 0.042(6) 0.006(4) 0.018(4) 0.016(4)
F19 0.044(5) 0.068(6) 0.024(4) 0.008(4) 0.020(4) 0.002(4)
I1 0.0133(3) 0.0157(3) 0.0246(3) 0.0068(3) 0.0070(3) 0.0074(3)
F18 0.049(5) 0.057(6) 0.104(8) -0.021(5) 0.027(5) 0.032(5)
F17 0.073(6) 0.117(8) 0.106(8) 0.082(6) 0.065(6) 0.062(6)
F16 0.083(6) 0.061(6) 0.033(4) 0.009(4) 0.021(4) 0.055(5)

loop_
_geom_bond_atom_site_label_1
_geom_bond_atom_site_label_2
_geom_bond_distance
_geom_bond_site_symmetry_2
_geom_bond_publ_flag
Te1 F3 1.813(4) . ?
Te1 F2 1.827(3) . ?
Te1 F1 1.830(3) . ?
Te1 F5 1.833(3) . ?
Te1 F4 1.835(3) . ?
Te1 O1 1.839(4) . ?
Sb1 O3 1.949(4) . ?
Sb1 O3 1.949(4) 2_666 ?
Sb1 O2 1.957(3) . ?
Sb1 O2 1.957(3) 2_666 ?
Sb1 O1 1.962(3) 2_666 ?
Sb1 O1 1.962(3) . ?
Te2 F8 1.820(3) . ?
Te2 F9 1.825(3) . ?
Te2 F6 1.829(3) . ?
Te2 F7 1.831(3) . ?
Te2 F10 1.835(3) . ?
Te2 O2 1.845(4) . ?
Te3 F12 1.818(4) . ?
Te3 F13 1.823(4) . ?
Te3 F11 1.824(3) . ?
Te3 F15 1.827(4) . ?
Te3 F14 1.837(3) . ?
Te3 O3 1.850(3) . ?
C2 C1 1.43(3) . ?
C2 I1 2.18(3) . ?
C1 F16 1.29(2) . ?
C1 F17 1.35(3) . ?
C3 C4 1.61(3) . ?
C3 I1 2.12(2) . ?
C4 F18 1.32(2) . ?
C4 F19 1.36(2) . ?

loop_
_geom_angle_atom_site_label_1
_geom_angle_atom_site_label_2
_geom_angle_atom_site_label_3
_geom_angle
_geom_angle_site_symmetry_1
_geom_angle_site_symmetry_3
_geom_angle_publ_flag
F3 Te1 F2 90.39(18) . . ?
F3 Te1 F1 88.27(16) . . ?
F2 Te1 F1 88.21(16) . . ?
F3 Te1 F5 174.64(15) . . ?
F2 Te1 F5 89.73(17) . . ?
F1 Te1 F5 86.38(16) . . ?
F3 Te1 F4 90.44(18) . . ?
F2 Te1 F4 174.82(15) . . ?
F1 Te1 F4 86.71(15) . . ?
F5 Te1 F4 88.96(17) . . ?
F3 Te1 O1 91.97(16) . . ?
F2 Te1 O1 90.39(16) . . ?
F1 Te1 O1 178.58(16) . . ?
F5 Te1 O1 93.38(16) . . ?
F4 Te1 O1 94.69(15) . . ?
O3 Sb1 O3 180.0 . 2_666 ?
O3 Sb1 O2 90.93(15) . . ?
O3 Sb1 O2 89.07(15) 2_666 . ?
O3 Sb1 O2 89.07(15) . 2_666 ?
O3 Sb1 O2 90.93(15) 2_666 2_666 ?
O2 Sb1 O2 180.00(15) . 2_666 ?
O3 Sb1 O1 90.80(15) . 2_666 ?
O3 Sb1 O1 89.20(15) 2_666 2_666 ?
O2 Sb1 O1 91.13(15) . 2_666 ?
O2 Sb1 O1 88.87(15) 2_666 2_666 ?
O3 Sb1 O1 89.20(15) . . ?
O3 Sb1 O1 90.80(15) 2_666 . ?
O2 Sb1 O1 88.87(15) . . ?
O2 Sb1 O1 91.13(15) 2_666 . ?
O1 Sb1 O1 180.0 2_666 . ?
Te1 O1 Sb1 137.8(2) . . ?
F8 Te2 F9 90.79(18) . . ?
F8 Te2 F6 87.92(16) . . ?
F9 Te2 F6 88.43(16) . . ?
F8 Te2 F7 90.13(17) . . ?
F9 Te2 F7 175.07(15) . . ?
F6 Te2 F7 86.76(16) . . ?
F8 Te2 F10 176.00(15) . . ?
F9 Te2 F10 89.28(17) . . ?
F6 Te2 F10 88.09(16) . . ?
F7 Te2 F10 89.46(16) . . ?
F8 Te2 O2 94.81(16) . . ?
F9 Te2 O2 91.48(16) . . ?
F6 Te2 O2 177.27(17) . . ?
F7 Te2 O2 93.27(15) . . ?
F10 Te2 O2 89.18(16) . . ?
Te2 O2 Sb1 137.2(2) . . ?
F12 Te3 F13 90.5(2) . . ?
F12 Te3 F11 88.16(16) . . ?
F13 Te3 F11 87.90(16) . . ?
F12 Te3 F15 90.8(2) . . ?
F13 Te3 F15 174.51(15) . . ?
F11 Te3 F15 86.79(16) . . ?
F12 Te3 F14 175.80(15) . . ?
F13 Te3 F14 88.79(19) . . ?
F11 Te3 F14 87.69(16) . . ?
F15 Te3 F14 89.58(19) . . ?
F12 Te3 O3 94.74(16) . . ?
F13 Te3 O3 91.90(16) . . ?
F11 Te3 O3 177.10(16) . . ?
F15 Te3 O3 93.32(16) . . ?
F14 Te3 O3 89.41(16) . . ?
Te3 O3 Sb1 138.5(2) . . ?
C1 C2 I1 113(2) . . ?
F16 C1 F17 107(2) . . ?
F16 C1 C2 110(2) . . ?
F17 C1 C2 105.9(19) . . ?
C4 C3 I1 106.1(15) . . ?
F18 C4 F19 109.6(16) . . ?
F18 C4 C3 109.4(17) . . ?
F19 C4 C3 108.9(17) . . ?
C3 I1 C2 98.1(13) . . ?

_shelx_res_file                  
;
TITL twin_a.res in P-1
    hklf5.res
    created by SHELXL-2018/3 at 15:53:42 on 21-Mar-2025
REM Old TITL twin in P-1
REM SHELXT solution in P-1: R1 0.209, Rweak 0.007, Alpha 0.056
REM <I/s>   0.000 for    0 systematic absences,  Orientation as input
REM Formula found by SHELXT:  C4 O16 F24 Sb7

CELL  0.71073   9.9568  10.0522  10.7376   92.260  114.527  119.573
ZERR    1.000   0.0007   0.0006   0.0008    0.003    0.003    0.002
LATT  1
SFAC C H F I O SB TE
UNIT 4 6 34 1 6 1 6
TEMP -173.15
SIZE 0.051 0.121 0.125
L.S. 20
BOND
LIST 4
FMAP 2
PLAN 5
ISOR 0.005 F16 F17 F18 F19 C1 C2 C3 C4
ACTA
WGHT    0.020400    5.559000
BASF   0.17256
FVAR       0.28776
TE1   7    0.192743    0.098415    0.266585    11.00000    0.01203    0.01511 =
         0.01178    0.00084    0.00479    0.00626
SB1   6    0.500000    0.500000    0.500000    10.50000    0.00884    0.01353 =
         0.00903    0.00261    0.00411    0.00622
F1    3   -0.020359   -0.093875    0.152156    11.00000    0.01866    0.02105 =
         0.02059   -0.00254    0.00687    0.00364
O1    5    0.408729    0.291213    0.378416    11.00000    0.01110    0.01287 =
         0.01433   -0.00235    0.00447    0.00507
TE2   7    0.800579    0.412574    0.732746    11.00000    0.01139    0.01758 =
         0.01223    0.00435    0.00438    0.00903
F2    3    0.275645    0.059804    0.155979    11.00000    0.01962    0.02839 =
         0.02367   -0.00433    0.01182    0.00989
O2    5    0.725083    0.521327    0.619019    11.00000    0.01058    0.01953 =
         0.01146    0.00448    0.00373    0.01033
TE3   7    0.317661    0.418938    0.731953    11.00000    0.01429    0.01770 =
         0.01254    0.00509    0.00840    0.00956
F3    3    0.262775   -0.007935    0.381897    11.00000    0.02621    0.01577 =
         0.02521    0.00533    0.00463    0.00856
O3    5    0.404307    0.390412    0.617874    11.00000    0.01621    0.01930 =
         0.01017    0.00491    0.00742    0.01211
F4    3    0.089291    0.121794    0.365296    11.00000    0.01691    0.02499 =
         0.02513   -0.00148    0.01292    0.00594
F5    3    0.101674    0.187967    0.140021    11.00000    0.02142    0.02552 =
         0.01620    0.00351    0.00223    0.01215
F6    3    0.886049    0.313657    0.850068    11.00000    0.02475    0.02999 =
         0.02358    0.01214    0.00851    0.01905
F7    3    0.747984    0.461822    0.864993    11.00000    0.02420    0.03725 =
         0.01525    0.00992    0.01170    0.02140
F8    3    0.584082    0.221184    0.641100    11.00000    0.01429    0.01669 =
         0.02412    0.00515    0.00157    0.00419
F9    3    0.864442    0.358771    0.612485    11.00000    0.03463    0.03818 =
         0.02377    0.01119    0.01823    0.02845
F10   3    1.024708    0.598839    0.833788    11.00000    0.01245    0.02335 =
         0.02331    0.00581    0.00379    0.00665
F11   3    0.235104    0.440659    0.849296    11.00000    0.02796    0.02986 =
         0.02486    0.00935    0.01833    0.01781
F12   3    0.243855    0.536067    0.636205    11.00000    0.05366    0.04611 =
         0.04154    0.03211    0.03798    0.04432
F13   3    0.098262    0.234583    0.615722    11.00000    0.01554    0.03188 =
         0.02220   -0.00030    0.01073    0.00359
F14   3    0.383868    0.300295    0.835913    11.00000    0.03966    0.04132 =
         0.02679    0.02340    0.02436    0.03198
F15   3    0.531454    0.602628    0.861682    11.00000    0.02511    0.02352 =
         0.02108   -0.00567    0.01270    0.00157
PART -1
C2    1    0.310178    0.964209    0.876510    10.50000    0.02872    0.02831 =
         0.02769    0.00856    0.01144    0.01880
AFIX  23
H1A   2    0.195586    0.929104    0.871580    10.50000   -1.20000
H1B   2    0.393615    1.081293    0.927053    10.50000   -1.20000
AFIX   0
C1    1    0.281519    0.934803    0.733707    10.50000    0.03899    0.04827 =
         0.04945    0.02896    0.01935    0.02744
AFIX  13
H2    2    0.236473    0.996669    0.681063    10.50000   -1.20000
AFIX   0
C3    1    0.692337    1.028601    1.101183    10.50000    0.01545    0.01953 =
         0.02175    0.00510    0.01031    0.01035
AFIX  23
H3A   2    0.765016    0.984497    1.113330    10.50000   -1.20000
H3B   2    0.713432    1.102236    1.042634    10.50000   -1.20000
AFIX   0
C4    1    0.743560    1.122386    1.255806    10.50000    0.02691    0.03229 =
         0.04243    0.00600    0.01809    0.01632
AFIX  13
H4    2    0.871336    1.215466    1.307125    10.50000   -1.20000
AFIX   0
F19   3    0.717793    1.018674    1.335002    10.50000    0.04356    0.06776 =
         0.02449    0.00839    0.02018    0.00228
I1    4    0.418081    0.840217    1.000461    10.50000    0.01332    0.01571 =
         0.02458    0.00676    0.00702    0.00743
F18   3    0.640712    1.174561    1.237059    10.50000    0.04921    0.05739 =
         0.10400   -0.02083    0.02654    0.03241
F17   3    0.441343    0.981566    0.748179    10.50000    0.07344    0.11698 =
         0.10569    0.08174    0.06498    0.06174
F16   3    0.173516    0.783269    0.665141    10.50000    0.08296    0.06128 =
         0.03287    0.00915    0.02087    0.05502
HKLF 5


REM  twin_a.res in P-1
REM wR2 = 0.0685, GooF = S = 1.085, Restrained GooF = 1.100 for all data
REM R1 = 0.0316 for 3846 Fo > 4sig(Fo) and 0.0342 for all 4035 data
REM 278 parameters refined using 48 restraints

END

WGHT      0.0204      5.5587

REM Highest difference peak  0.978,  deepest hole -1.088,  1-sigma level  0.198
Q1    1   0.2785  0.8784  0.6759  11.00000  0.05    0.98
Q2    1   0.6602  0.4095  0.5480  11.00000  0.05    0.89
Q3    1   0.5057  1.0507  0.8044  11.00000  0.05    0.85
Q4    1   0.4443  0.4012  0.3986  11.00000  0.05    0.82
Q5    1   0.3721  0.8872  0.6962  11.00000  0.05    0.76
;
_shelx_res_checksum              23549
####################################################################### 
# 
# This file contains crystal structure data downloaded from the 
# Cambridge Structural Database (CSD) hosted by the Cambridge 
# Crystallographic Data Centre (CCDC).
# 
# Full information about CCDC data access policies and citation 
# guidelines are available at http://www.ccdc.cam.ac.uk/access/V1 
# 
# Audit and citation data items may have been added by the CCDC. 
# Please retain this information to preserve the provenance of 
# this file and to allow appropriate attribution of the data. 
# 
#######################################################################

data_LF427
_database_code_depnum_ccdc_archive 'CCDC 2453012'
loop_
_audit_author_name
_audit_author_address
'Anja Wiesner'
;Freie Universitaet Berlin
Germany
;
_audit_update_record             
;
2025-05-21 deposited with the CCDC.	2025-06-19 downloaded from the CCDC.
;
_audit_creation_method           
;FinalCif V143 by Daniel Kratzert, Freiburg 2024, 
https://dkratzert.de/finalcif.html
;
_shelx_SHELXL_version_number     2018/3
_chemical_name_systematic        ?
_chemical_name_common            ?
_chemical_formula_sum            'C4 H4 Cl4 F39 O12 S3 Sb Te6'
_chemical_formula_moiety         'F30 O6 Sb Te6, C4 H4 Cl F6, 3(Cl F O2 S)'
_chemical_formula_weight         2110.40
_chemical_melting_point          ?
_space_group_crystal_system      triclinic
_space_group_IT_number           2
_space_group_name_H-M_alt        'P -1'
_space_group_name_Hall           '-P 1'
_shelx_space_group_comment       
;
The symmetry employed for this shelxl refinement is uniquely defined
by the following loop, which should always be used as a source of
symmetry information in preference to the above space-group names.
They are only intended as comments.
;

loop_
_space_group_symop_operation_xyz
'x, y, z'
'-x, -y, -z'

_cell_length_a                   9.8884(8)
_cell_length_b                   10.0411(8)
_cell_length_c                   22.687(2)
_cell_angle_alpha                93.500(4)
_cell_angle_beta                 100.671(3)
_cell_angle_gamma                95.798(3)
_cell_volume                     2195.0(3)
_cell_formula_units_Z            2
_cell_measurement_temperature    100(2)
_cell_measurement_reflns_used    9864
_cell_measurement_theta_min      2.746
_cell_measurement_theta_max      26.506
_exptl_crystal_description       block
_exptl_crystal_colour            colourless
_exptl_crystal_recrystallization_method ?
_exptl_crystal_density_meas      ?
_exptl_crystal_density_method    ?
_exptl_crystal_density_diffrn    3.193
_exptl_crystal_F_000             1908
_exptl_crystal_size_max          0.792
_exptl_crystal_size_mid          0.457
_exptl_crystal_size_min          0.402
_exptl_absorpt_coefficient_mu    5.133
_exptl_absorpt_correction_type   numerical
_exptl_absorpt_correction_T_min  0.0873
_exptl_absorpt_correction_T_max  1.0
_exptl_absorpt_process_details   
;SADABS-2016/2 - Bruker AXS area detector scaling and absorption correction: 
Krause, L., Herbst-Irmer, R., Sheldrick G.M. & Stalke D., J. Appl. Cryst. 48 
(2015) 3-10
;
_exptl_absorpt_special_details   ?
_shelx_estimated_absorpt_T_min   0.106
_shelx_estimated_absorpt_T_max   0.232
_exptl_transmission_factor_min   ?
_exptl_transmission_factor_max   ?
_exptl_special_details           ?
_diffrn_ambient_temperature      100(2)
_diffrn_ambient_environment      N~2~
_diffrn_radiation_type           MoK\a
_diffrn_radiation_wavelength     0.71073
_diffrn_radiation_monochromator  'mirror optics'
_diffrn_measurement_ambient_temperature_device_make 'Oxford Cryostream 800'
_diffrn_radiation_probe          x-ray
_diffrn_source                   'microfocus sealed X-ray tube'
_diffrn_source_type              'Incoatec I\ms'
_diffrn_source_voltage           50.00
_diffrn_source_current           1.40
_diffrn_detector                 CPAD
_diffrn_detector_type            'Bruker PHOTON III'
_diffrn_detector_area_resol_mean 7.41
_diffrn_measurement_device       'three-circle diffractometer'
_diffrn_measurement_device_type  'Bruker D8 VENTURE dual wavelength Mo/Cu'
_diffrn_measurement_method       '\w and \f scans'
_diffrn_measurement_specimen_support 'MiTeGen micromount'
_diffrn_reflns_number            63088
_diffrn_reflns_av_unetI/netI     0.0507
_diffrn_reflns_av_R_equivalents  0.0773
_diffrn_reflns_theta_min         2.110
_diffrn_reflns_theta_max         28.423
_diffrn_reflns_theta_full        25.242
_diffrn_reflns_limit_h_min       -13
_diffrn_reflns_limit_h_max       13
_diffrn_reflns_limit_k_min       -13
_diffrn_reflns_limit_k_max       13
_diffrn_reflns_limit_l_min       -30
_diffrn_reflns_limit_l_max       30
_diffrn_measured_fraction_theta_max 0.995
_diffrn_measured_fraction_theta_full 0.997
_diffrn_reflns_Laue_measured_fraction_max 0.995
_diffrn_reflns_Laue_measured_fraction_full 0.997
_diffrn_reflns_point_group_measured_fraction_max 0.995
_diffrn_reflns_point_group_measured_fraction_full 0.997
_reflns_number_total             10988
_reflns_number_gt                10295
_reflns_threshold_expression     'I > 2\s(I)'
_reflns_Friedel_coverage         0.000
_reflns_Friedel_fraction_max     .
_reflns_Friedel_fraction_full    .
_reflns_special_details          
;
 Reflections were merged by SHELXL according to the crystal
 class for the calculation of statistics and refinement.
 
 _reflns_Friedel_fraction is defined as the number of unique
 Friedel pairs measured divided by the number that would be
 possible theoretically, ignoring centric projections and
 systematic absences.
;
_computing_data_collection       
'Bruker BIS V6.2.18/2023-03-24 and APEX4 2022.1-1'
_computing_cell_refinement       'SAINT V8.40B'
_computing_data_reduction        'SAINT V8.40B'
_computing_structure_solution    'SHELXT 2018/2 (Sheldrick, 2018)'
_computing_structure_refinement  'SHELXL-2018/3 (Sheldrick, 2018)'
_computing_molecular_graphics    ?
_computing_publication_material  ?
_refine_special_details          ?
_refine_ls_structure_factor_coef Fsqd
_refine_ls_matrix_type           full
_refine_ls_weighting_scheme      calc
_refine_ls_weighting_details     
'w=1/[\s^2^(Fo^2^)+(0.0323P)^2^+4.1358P] where P=(Fo^2^+2Fc^2^)/3'
_atom_sites_solution_primary     direct
_atom_sites_solution_secondary   ?
_atom_sites_solution_hydrogens   geom
_refine_ls_hydrogen_treatment    constr
_refine_ls_number_reflns         10988
_refine_ls_number_parameters     625
_refine_ls_number_restraints     0
_refine_ls_R_factor_all          0.0404
_refine_ls_R_factor_gt           0.0368
_refine_ls_wR_factor_ref         0.0899
_refine_ls_wR_factor_gt          0.0879
_refine_ls_goodness_of_fit_ref   1.187
_refine_ls_restrained_S_all      1.187
_refine_ls_shift/su_max          0.003
_refine_ls_shift/su_mean         0.000
_refine_diff_density_max         1.302
_refine_diff_density_min         -2.119
_refine_diff_density_rms         0.274
_refine_ls_extinction_method     none
_refine_ls_extinction_coef       .
_twin_special_details            
'The data was integrated as a 2-component twin.'
_twin_individual_id              2
_twin_individual_twin_matrix_11  -0.00056
_twin_individual_twin_matrix_12  -0.00014
_twin_individual_twin_matrix_13  0.99988
_twin_individual_twin_matrix_21  1.00004
_twin_individual_twin_matrix_22  -9e-05
_twin_individual_twin_matrix_23  0.00051
_twin_individual_twin_matrix_31  0.00077
_twin_individual_twin_matrix_32  1.00008
_twin_individual_twin_matrix_33  0.0007

loop_
_atom_type_symbol
_atom_type_description
_atom_type_scat_dispersion_real
_atom_type_scat_dispersion_imag
_atom_type_scat_source
C C 0.0033 0.0016 'International Tables Vol C Tables 4.2.6.8 and 6.1.1.4'
H H 0.0000 0.0000 'International Tables Vol C Tables 4.2.6.8 and 6.1.1.4'
Cl Cl 0.1484 0.1585 'International Tables Vol C Tables 4.2.6.8 and 6.1.1.4'
F F 0.0171 0.0103 'International Tables Vol C Tables 4.2.6.8 and 6.1.1.4'
O O 0.0106 0.0060 'International Tables Vol C Tables 4.2.6.8 and 6.1.1.4'
S S 0.1246 0.1234 'International Tables Vol C Tables 4.2.6.8 and 6.1.1.4'
Sb Sb -0.5866 1.5461 'International Tables Vol C Tables 4.2.6.8 and 6.1.1.4'
Te Te -0.5308 1.6751 'International Tables Vol C Tables 4.2.6.8 and 6.1.1.4'

_geom_special_details            
;
 All esds (except the esd in the dihedral angle between two l.s. planes)
 are estimated using the full covariance matrix.  The cell esds are taken
 into account individually in the estimation of esds in distances, angles
 and torsion angles; correlations between esds in cell parameters are only
 used when they are defined by crystal symmetry.  An approximate (isotropic)
 treatment of cell esds is used for estimating esds involving l.s. planes.
;

loop_
_atom_site_label
_atom_site_type_symbol
_atom_site_fract_x
_atom_site_fract_y
_atom_site_fract_z
_atom_site_U_iso_or_equiv
_atom_site_adp_type
_atom_site_occupancy
_atom_site_site_symmetry_order
_atom_site_calc_flag
_atom_site_refinement_flags_posn
_atom_site_refinement_flags_adp
_atom_site_refinement_flags_occupancy
_atom_site_disorder_assembly
_atom_site_disorder_group
Te1 Te 0.27231(3) 0.29105(3) 0.52569(2) 0.02028(7) Uani 1 1 d . . . . .
Te2 Te -0.22404(3) 0.21762(3) 0.52288(2) 0.01723(7) Uani 1 1 d . . . . .
Te3 Te -0.06083(3) 0.36649(3) 0.34747(2) 0.01798(7) Uani 1 1 d . . . . .
Te4 Te 0.58276(3) 0.20239(3) 0.92775(2) 0.01662(7) Uani 1 1 d . . . . .
Te5 Te 0.58071(3) 0.34495(3) 1.13672(2) 0.01727(7) Uani 1 1 d . . . . .
Te6 Te 0.83847(3) 0.66928(3) 1.01290(2) 0.01771(7) Uani 1 1 d . . . . .
Sb1 Sb 0.000000 0.500000 0.500000 0.01253(8) Uani 1 2 d S . P . .
Sb2 Sb 0.500000 0.500000 1.000000 0.01243(8) Uani 1 2 d S . P . .
Cl1 Cl 1.13101(18) 0.07915(19) 0.66992(8) 0.0528(5) Uani 1 1 d . . . . .
Cl2 Cl 0.49049(17) -0.08110(17) 0.63893(8) 0.0472(4) Uani 1 1 d . . . . .
Cl3 Cl 1.14222(15) -0.08263(15) 0.89444(8) 0.0420(4) Uani 1 1 d . . . . .
Cl4 Cl 0.64805(11) 0.39625(11) 0.77277(5) 0.0207(2) Uani 1 1 d . . . . .
S2 S 1.27109(13) 0.14637(14) 0.74028(7) 0.0292(3) Uani 1 1 d . . . . .
S3 S 0.65314(13) -0.00284(12) 0.69820(6) 0.0260(3) Uani 1 1 d . . . . .
S4 S 0.96239(14) -0.09959(13) 0.84117(7) 0.0281(3) Uani 1 1 d . . . . .
F1 F 0.3860(4) 0.1741(3) 0.56199(18) 0.0405(9) Uani 1 1 d . . . . .
F2 F -0.1277(3) 0.1125(3) 0.57437(16) 0.0336(7) Uani 1 1 d . . . . .
F3 F 0.2511(6) 0.3446(5) 0.60056(18) 0.0690(15) Uani 1 1 d . . . . .
F4 F 0.3057(4) 0.2282(4) 0.45381(18) 0.0449(9) Uani 1 1 d . . . . .
F5 F 0.1307(3) 0.1580(3) 0.5193(2) 0.0481(11) Uani 1 1 d . . . . .
F6 F 0.4245(4) 0.4121(4) 0.5343(3) 0.0720(17) Uani 1 1 d . . . . .
F7 F 0.0270(3) 0.2255(3) 0.37617(15) 0.0264(6) Uani 1 1 d . . . . .
F8 F -0.3706(3) 0.0862(3) 0.51189(16) 0.0327(7) Uani 1 1 d . . . . .
F9 F -0.2930(3) 0.2928(3) 0.58504(15) 0.0328(7) Uani 1 1 d . . . . .
F10 F -0.3330(3) 0.3131(3) 0.47084(15) 0.0261(6) Uani 1 1 d . . . . .
F11 F -0.1695(3) 0.1340(3) 0.45857(14) 0.0268(6) Uani 1 1 d . . . . .
F12 F -0.2248(3) 0.2575(3) 0.32967(15) 0.0278(7) Uani 1 1 d . . . . .
F13 F -0.1456(3) 0.5023(3) 0.31177(15) 0.0301(7) Uani 1 1 d . . . . .
F14 F 0.1080(3) 0.4696(3) 0.35946(14) 0.0251(6) Uani 1 1 d . . . . .
F15 F -0.0272(3) 0.3145(4) 0.27303(15) 0.0342(7) Uani 1 1 d . . . . .
F16 F 0.5764(3) 0.0598(3) 0.87284(15) 0.0300(7) Uani 1 1 d . . . . .
F17 F 0.7460(3) 0.3764(3) 1.11256(15) 0.0250(6) Uani 1 1 d . . . . .
F18 F 0.7036(3) 0.1213(3) 0.98022(15) 0.0279(7) Uani 1 1 d . . . . .
F19 F 0.4359(3) 0.1144(3) 0.95278(15) 0.0270(7) Uani 1 1 d . . . . .
F20 F 0.4644(3) 0.2748(3) 0.86960(15) 0.0306(7) Uani 1 1 d . . . . .
F21 F 0.7276(3) 0.2813(3) 0.89678(15) 0.0310(7) Uani 1 1 d . . . . .
F22 F 0.7577(3) 0.7997(3) 0.97157(17) 0.0323(7) Uani 1 1 d . . . . .
F23 F 0.6662(3) 0.2509(3) 1.19596(16) 0.0330(7) Uani 1 1 d . . . . .
F24 F 0.4208(3) 0.3098(3) 1.16527(15) 0.0282(7) Uani 1 1 d . . . . .
F25 F 0.5428(3) 0.1882(3) 1.08840(15) 0.0264(6) Uani 1 1 d . . . . .
F26 F 0.6260(3) 0.4953(3) 1.18984(14) 0.0276(6) Uani 1 1 d . . . . .
F27 F 1.0016(3) 0.7374(3) 0.99388(17) 0.0365(8) Uani 1 1 d . . . . .
F28 F 0.8808(3) 0.7812(3) 1.08171(16) 0.0333(7) Uani 1 1 d . . . . .
F29 F 0.8074(3) 0.5598(3) 0.94293(14) 0.0251(6) Uani 1 1 d . . . . .
F30 F 0.9330(3) 0.5428(3) 1.05218(15) 0.0289(7) Uani 1 1 d . . . . .
F31 F 1.0522(3) 0.4281(4) 0.81524(17) 0.0375(8) Uani 1 1 d . . . . .
F32 F 0.4718(3) 0.5897(4) 0.70088(18) 0.0387(8) Uani 1 1 d . . . . .
F33 F 0.9028(3) 0.2552(3) 0.81417(15) 0.0300(7) Uani 1 1 d . . . . .
F34 F 0.9184(3) 0.3455(3) 0.73195(14) 0.0273(6) Uani 1 1 d . . . . .
F35 F 0.5762(4) 0.5834(4) 0.62601(16) 0.0394(8) Uani 1 1 d . . . . .
F36 F 0.6887(4) 0.6552(3) 0.71404(17) 0.0359(8) Uani 1 1 d . . . . .
F37 F 1.3090(5) 0.0237(4) 0.7676(2) 0.0633(13) Uani 1 1 d . . . . .
F38 F 0.7640(4) -0.0669(4) 0.67162(18) 0.0407(8) Uani 1 1 d . . . . .
F39 F 0.8863(3) -0.0130(3) 0.88109(18) 0.0384(9) Uani 1 1 d . . . . .
O1 O 0.1621(3) 0.4112(3) 0.48937(15) 0.0164(6) Uani 1 1 d . . . . .
O2 O -0.0729(3) 0.3466(3) 0.53776(15) 0.0161(6) Uani 1 1 d . . . . .
O3 O -0.0984(3) 0.4213(3) 0.42080(15) 0.0161(6) Uani 1 1 d . . . . .
O4 O 0.5992(3) 0.3472(3) 0.98351(15) 0.0171(6) Uani 1 1 d . . . . .
O5 O 0.4864(3) 0.4419(3) 1.07929(16) 0.0181(6) Uani 1 1 d . . . . .
O6 O 0.6772(3) 0.6044(3) 1.03568(15) 0.0162(6) Uani 1 1 d . . . . .
O7 O 1.3807(5) 0.2226(5) 0.7236(2) 0.0508(13) Uani 1 1 d . . . . .
O8 O 1.1975(4) 0.2156(5) 0.7800(2) 0.0471(12) Uani 1 1 d . . . . .
O9 O 0.6742(5) 0.1355(4) 0.6935(2) 0.0487(12) Uani 1 1 d . . . . .
O10 O 0.6456(5) -0.0574(5) 0.7529(2) 0.0440(11) Uani 1 1 d . . . . .
O11 O 0.8994(5) -0.2322(4) 0.8385(2) 0.0426(11) Uani 1 1 d . . . . .
O12 O 0.9746(5) -0.0337(5) 0.7893(2) 0.0445(11) Uani 1 1 d . . . . .
C1 C 0.9249(5) 0.3706(5) 0.7906(2) 0.0246(10) Uani 1 1 d . . . . .
C2 C 0.8255(5) 0.4678(5) 0.8037(2) 0.0235(10) Uani 1 1 d . . . . .
H2A H 0.846107 0.552983 0.785577 0.028 Uiso 1 1 calc R U . . .
H2B H 0.836879 0.487780 0.847694 0.028 Uiso 1 1 calc R U . . .
C3 C 0.6199(5) 0.4228(5) 0.6930(2) 0.0205(9) Uani 1 1 d . . . . .
H3A H 0.703972 0.407102 0.676975 0.025 Uiso 1 1 calc R U . . .
H3B H 0.542150 0.358238 0.670860 0.025 Uiso 1 1 calc R U . . .
C4 C 0.5869(5) 0.5652(5) 0.6837(2) 0.0256(10) Uani 1 1 d . . . . .

loop_
_atom_site_aniso_label
_atom_site_aniso_U_11
_atom_site_aniso_U_22
_atom_site_aniso_U_33
_atom_site_aniso_U_23
_atom_site_aniso_U_13
_atom_site_aniso_U_12
Te1 0.01999(14) 0.01797(14) 0.02301(17) 0.00095(12) 0.00216(12) 0.00688(11)
Te2 0.01728(13) 0.01528(13) 0.01856(16) -0.00122(11) 0.00561(11) -0.00330(10)
Te3 0.01685(13) 0.02204(14) 0.01465(15) -0.00225(11) 0.00430(11) 0.00024(10)
Te4 0.01996(14) 0.01326(13) 0.01763(15) -0.00065(11) 0.00654(11) 0.00246(10)
Te5 0.01878(14) 0.01679(13) 0.01629(15) 0.00300(11) 0.00279(11) 0.00230(10)
Te6 0.01305(12) 0.01746(14) 0.02200(16) -0.00013(11) 0.00405(11) -0.00144(10)
Sb1 0.01228(16) 0.01172(17) 0.0136(2) -0.00003(14) 0.00325(14) 0.00048(13)
Sb2 0.01189(16) 0.01172(17) 0.0137(2) -0.00023(14) 0.00310(14) 0.00123(13)
Cl1 0.0461(9) 0.0627(10) 0.0367(9) 0.0059(8) -0.0101(7) -0.0240(8)
Cl2 0.0402(8) 0.0432(8) 0.0474(10) -0.0070(7) -0.0120(7) -0.0018(6)
Cl3 0.0340(7) 0.0335(7) 0.0535(10) 0.0009(7) -0.0066(6) 0.0096(5)
Cl4 0.0216(5) 0.0206(5) 0.0220(6) 0.0035(4) 0.0087(4) 0.0025(4)
S2 0.0254(6) 0.0318(6) 0.0278(7) 0.0012(5) 0.0033(5) -0.0049(5)
S3 0.0280(6) 0.0193(5) 0.0292(7) -0.0020(5) 0.0030(5) 0.0021(4)
S4 0.0290(6) 0.0212(6) 0.0323(7) -0.0021(5) 0.0051(5) -0.0019(5)
F1 0.0396(18) 0.0347(18) 0.047(2) 0.0050(16) -0.0027(16) 0.0225(15)
F2 0.0348(16) 0.0249(15) 0.039(2) 0.0140(14) 0.0003(14) -0.0025(12)
F3 0.123(4) 0.074(3) 0.021(2) 0.0053(19) 0.007(2) 0.075(3)
F4 0.062(2) 0.050(2) 0.037(2) 0.0114(17) 0.0266(18) 0.0366(18)
F5 0.0300(16) 0.0217(16) 0.099(4) 0.0213(18) 0.0218(19) 0.0057(13)
F6 0.0223(17) 0.0258(18) 0.154(5) 0.001(2) -0.015(2) 0.0008(14)
F7 0.0302(15) 0.0228(14) 0.0268(17) -0.0038(12) 0.0059(12) 0.0084(11)
F8 0.0313(15) 0.0266(15) 0.0365(19) -0.0059(13) 0.0098(14) -0.0151(12)
F9 0.0302(15) 0.0396(17) 0.0289(18) -0.0099(14) 0.0173(14) -0.0088(13)
F10 0.0198(13) 0.0254(14) 0.0314(18) 0.0025(12) 0.0012(12) 0.0013(11)
F11 0.0329(15) 0.0211(14) 0.0267(17) -0.0065(12) 0.0107(13) -0.0005(11)
F12 0.0212(13) 0.0312(15) 0.0274(17) -0.0107(13) 0.0038(12) -0.0053(11)
F13 0.0319(15) 0.0378(17) 0.0226(17) 0.0096(13) 0.0052(13) 0.0087(13)
F14 0.0193(13) 0.0302(15) 0.0255(16) -0.0021(12) 0.0090(12) -0.0042(11)
F15 0.0344(16) 0.0489(19) 0.0185(16) -0.0110(14) 0.0089(13) 0.0019(14)
F16 0.0418(17) 0.0186(13) 0.0300(18) -0.0065(12) 0.0111(14) 0.0029(12)
F17 0.0173(12) 0.0260(14) 0.0325(18) 0.0043(12) 0.0046(12) 0.0050(10)
F18 0.0286(14) 0.0199(13) 0.0350(19) -0.0003(12) 0.0008(13) 0.0132(11)
F19 0.0248(14) 0.0226(14) 0.0332(18) -0.0057(12) 0.0120(13) -0.0056(11)
F20 0.0407(17) 0.0276(15) 0.0214(17) 0.0003(12) -0.0035(13) 0.0120(13)
F21 0.0377(16) 0.0276(15) 0.0327(18) -0.0033(13) 0.0255(15) -0.0030(12)
F22 0.0367(16) 0.0237(15) 0.042(2) 0.0130(14) 0.0164(15) 0.0079(12)
F23 0.0384(17) 0.0329(16) 0.0277(18) 0.0128(14) -0.0004(14) 0.0107(13)
F24 0.0279(14) 0.0341(16) 0.0252(17) 0.0098(13) 0.0121(13) -0.0007(12)
F25 0.0349(15) 0.0138(12) 0.0304(18) 0.0018(11) 0.0064(13) 0.0027(11)
F26 0.0335(15) 0.0279(15) 0.0176(15) -0.0045(12) -0.0012(12) 0.0013(12)
F27 0.0183(14) 0.0442(19) 0.047(2) 0.0008(16) 0.0132(14) -0.0104(13)
F28 0.0289(15) 0.0299(16) 0.036(2) -0.0115(14) 0.0041(14) -0.0104(12)
F29 0.0200(13) 0.0319(15) 0.0240(16) -0.0035(12) 0.0082(11) 0.0026(11)
F30 0.0217(13) 0.0360(16) 0.0324(19) 0.0091(14) 0.0074(13) 0.0125(12)
F31 0.0231(15) 0.049(2) 0.036(2) -0.0036(16) 0.0011(14) -0.0061(14)
F32 0.0362(17) 0.0435(19) 0.043(2) 0.0087(16) 0.0150(16) 0.0193(15)
F33 0.0329(16) 0.0284(15) 0.0338(19) 0.0130(13) 0.0126(14) 0.0092(12)
F34 0.0274(14) 0.0340(16) 0.0217(16) 0.0008(13) 0.0088(12) 0.0026(12)
F35 0.058(2) 0.0410(19) 0.0224(18) 0.0118(15) 0.0092(16) 0.0156(16)
F36 0.0438(18) 0.0176(14) 0.043(2) 0.0025(13) 0.0032(16) -0.0001(13)
F37 0.070(3) 0.048(2) 0.070(3) 0.023(2) -0.002(2) 0.011(2)
F38 0.0366(17) 0.046(2) 0.043(2) -0.0018(17) 0.0152(16) 0.0130(15)
F39 0.0273(15) 0.0272(16) 0.060(3) -0.0095(16) 0.0101(16) 0.0032(12)
O1 0.0155(14) 0.0160(14) 0.0196(17) 0.0025(12) 0.0056(12) 0.0060(11)
O2 0.0160(14) 0.0135(14) 0.0179(17) 0.0001(12) 0.0043(12) -0.0037(11)
O3 0.0166(14) 0.0180(14) 0.0135(16) -0.0016(12) 0.0052(12) -0.0011(11)
O4 0.0172(14) 0.0147(14) 0.0191(17) -0.0017(12) 0.0028(12) 0.0030(11)
O5 0.0174(14) 0.0206(15) 0.0184(17) 0.0023(13) 0.0070(12) 0.0054(12)
O6 0.0115(13) 0.0202(15) 0.0164(16) -0.0028(12) 0.0032(12) 0.0006(11)
O7 0.035(2) 0.073(3) 0.036(3) 0.006(2) 0.0031(19) -0.029(2)
O8 0.027(2) 0.060(3) 0.051(3) -0.023(2) 0.014(2) -0.0030(19)
O9 0.059(3) 0.0206(19) 0.060(3) -0.004(2) 0.001(2) -0.0018(18)
O10 0.057(3) 0.053(3) 0.027(2) 0.010(2) 0.013(2) 0.013(2)
O11 0.054(3) 0.026(2) 0.044(3) -0.0092(18) 0.013(2) -0.0127(18)
O12 0.050(3) 0.044(2) 0.038(3) 0.014(2) 0.005(2) 0.000(2)
C1 0.022(2) 0.027(2) 0.025(3) 0.004(2) 0.005(2) -0.0022(18)
C2 0.027(2) 0.020(2) 0.020(2) -0.0044(18) 0.0018(19) -0.0052(18)
C3 0.025(2) 0.020(2) 0.015(2) 0.0001(17) 0.0026(18) -0.0017(17)
C4 0.034(3) 0.027(2) 0.018(3) 0.005(2) 0.008(2) 0.009(2)

loop_
_geom_bond_atom_site_label_1
_geom_bond_atom_site_label_2
_geom_bond_distance
_geom_bond_site_symmetry_2
_geom_bond_publ_flag
Te1 F3 1.806(4) . ?
Te1 F6 1.809(4) . ?
Te1 F4 1.812(4) . ?
Te1 F5 1.814(3) . ?
Te1 F1 1.833(3) . ?
Te1 O1 1.837(3) . ?
Te2 F2 1.824(3) . ?
Te2 F8 1.828(3) . ?
Te2 F10 1.830(3) . ?
Te2 F9 1.831(3) . ?
Te2 F11 1.832(3) . ?
Te2 O2 1.842(3) . ?
Te3 F13 1.826(3) . ?
Te3 F7 1.826(3) . ?
Te3 F12 1.827(3) . ?
Te3 O3 1.835(3) . ?
Te3 F15 1.836(3) . ?
Te3 F14 1.839(3) . ?
Te4 F18 1.816(3) . ?
Te4 F19 1.822(3) . ?
Te4 F16 1.828(3) . ?
Te4 F20 1.832(3) . ?
Te4 F21 1.840(3) . ?
Te4 O4 1.842(3) . ?
Te5 F23 1.819(3) . ?
Te5 F17 1.822(3) . ?
Te5 F25 1.827(3) . ?
Te5 F24 1.828(3) . ?
Te5 F26 1.837(3) . ?
Te5 O5 1.845(3) . ?
Te6 F22 1.821(3) . ?
Te6 F28 1.823(3) . ?
Te6 F27 1.824(3) . ?
Te6 F30 1.830(3) . ?
Te6 F29 1.833(3) . ?
Te6 O6 1.836(3) . ?
Sb1 O2 1.947(3) 2_566 ?
Sb1 O2 1.947(3) . ?
Sb1 O3 1.956(3) 2_566 ?
Sb1 O3 1.956(3) . ?
Sb1 O1 1.957(3) . ?
Sb1 O1 1.957(3) 2_566 ?
Sb2 O5 1.948(3) 2_667 ?
Sb2 O5 1.948(3) . ?
Sb2 O6 1.955(3) 2_667 ?
Sb2 O6 1.955(3) . ?
Sb2 O4 1.956(3) . ?
Sb2 O4 1.956(3) 2_667 ?
Cl1 S2 1.945(2) . ?
Cl2 S3 1.956(2) . ?
Cl3 S4 1.942(2) . ?
Cl4 C3 1.819(5) . ?
Cl4 C2 1.821(5) . ?
S2 O7 1.387(4) . ?
S2 O8 1.446(4) . ?
S2 F37 1.463(4) . ?
S3 O9 1.397(4) . ?
S3 O10 1.397(5) . ?
S3 F38 1.522(4) . ?
S4 O12 1.403(5) . ?
S4 O11 1.405(4) . ?
S4 F39 1.559(4) . ?
F31 C1 1.335(6) . ?
F32 C4 1.310(6) . ?
F33 C1 1.320(6) . ?
F34 C1 1.329(6) . ?
F35 C4 1.319(6) . ?
F36 C4 1.337(6) . ?
C1 C2 1.507(7) . ?
C3 C4 1.517(7) . ?

loop_
_geom_angle_atom_site_label_1
_geom_angle_atom_site_label_2
_geom_angle_atom_site_label_3
_geom_angle
_geom_angle_site_symmetry_1
_geom_angle_site_symmetry_3
_geom_angle_publ_flag
F3 Te1 F6 89.7(3) . . ?
F3 Te1 F4 174.72(17) . . ?
F6 Te1 F4 89.4(2) . . ?
F3 Te1 F5 90.8(2) . . ?
F6 Te1 F5 174.59(16) . . ?
F4 Te1 F5 89.6(2) . . ?
F3 Te1 F1 86.21(17) . . ?
F6 Te1 F1 87.43(17) . . ?
F4 Te1 F1 88.56(17) . . ?
F5 Te1 F1 87.23(16) . . ?
F3 Te1 O1 93.89(16) . . ?
F6 Te1 O1 91.19(16) . . ?
F4 Te1 O1 91.33(15) . . ?
F5 Te1 O1 94.15(15) . . ?
F1 Te1 O1 178.62(15) . . ?
F2 Te2 F8 87.77(15) . . ?
F2 Te2 F10 175.35(12) . . ?
F8 Te2 F10 87.60(14) . . ?
F2 Te2 F9 90.14(17) . . ?
F8 Te2 F9 87.74(14) . . ?
F10 Te2 F9 89.23(16) . . ?
F2 Te2 F11 91.03(16) . . ?
F8 Te2 F11 87.56(14) . . ?
F10 Te2 F11 89.23(15) . . ?
F9 Te2 F11 175.12(13) . . ?
F2 Te2 O2 89.46(14) . . ?
F8 Te2 O2 177.00(16) . . ?
F10 Te2 O2 95.16(13) . . ?
F9 Te2 O2 91.09(13) . . ?
F11 Te2 O2 93.66(13) . . ?
F13 Te3 F7 174.58(14) . . ?
F13 Te3 F12 90.03(15) . . ?
F7 Te3 F12 89.81(14) . . ?
F13 Te3 O3 91.65(15) . . ?
F7 Te3 O3 93.78(14) . . ?
F12 Te3 O3 90.43(13) . . ?
F13 Te3 F15 86.77(16) . . ?
F7 Te3 F15 87.81(15) . . ?
F12 Te3 F15 89.03(14) . . ?
O3 Te3 F15 178.33(15) . . ?
F13 Te3 F14 90.48(14) . . ?
F7 Te3 F14 89.22(14) . . ?
F12 Te3 F14 175.07(13) . . ?
O3 Te3 F14 94.45(13) . . ?
F15 Te3 F14 86.10(14) . . ?
F18 Te4 F19 91.14(15) . . ?
F18 Te4 F16 88.14(15) . . ?
F19 Te4 F16 88.48(13) . . ?
F18 Te4 F20 175.04(14) . . ?
F19 Te4 F20 90.31(15) . . ?
F16 Te4 F20 87.15(15) . . ?
F18 Te4 F21 90.00(16) . . ?
F19 Te4 F21 175.19(13) . . ?
F16 Te4 F21 86.89(14) . . ?
F20 Te4 F21 88.17(16) . . ?
F18 Te4 O4 90.09(14) . . ?
F19 Te4 O4 94.00(13) . . ?
F16 Te4 O4 176.99(14) . . ?
F20 Te4 O4 94.54(14) . . ?
F21 Te4 O4 90.67(14) . . ?
F23 Te5 F17 88.30(15) . . ?
F23 Te5 F25 87.83(15) . . ?
F17 Te5 F25 89.55(13) . . ?
F23 Te5 F24 88.22(15) . . ?
F17 Te5 F24 176.43(14) . . ?
F25 Te5 F24 91.11(14) . . ?
F23 Te5 F26 87.74(15) . . ?
F17 Te5 F26 90.14(14) . . ?
F25 Te5 F26 175.57(14) . . ?
F24 Te5 F26 88.94(14) . . ?
F23 Te5 O5 176.70(15) . . ?
F17 Te5 O5 94.72(14) . . ?
F25 Te5 O5 93.50(14) . . ?
F24 Te5 O5 88.74(14) . . ?
F26 Te5 O5 90.93(14) . . ?
F22 Te6 F28 90.83(16) . . ?
F22 Te6 F27 87.53(16) . . ?
F28 Te6 F27 88.44(15) . . ?
F22 Te6 F30 175.17(13) . . ?
F28 Te6 F30 89.59(16) . . ?
F27 Te6 F30 87.67(15) . . ?
F22 Te6 F29 89.62(15) . . ?
F28 Te6 F29 176.26(13) . . ?
F27 Te6 F29 87.87(14) . . ?
F30 Te6 F29 89.66(15) . . ?
F22 Te6 O6 93.16(14) . . ?
F28 Te6 O6 88.93(14) . . ?
F27 Te6 O6 177.29(16) . . ?
F30 Te6 O6 91.65(14) . . ?
F29 Te6 O6 94.76(13) . . ?
O2 Sb1 O2 180.0 2_566 . ?
O2 Sb1 O3 90.64(13) 2_566 2_566 ?
O2 Sb1 O3 89.36(13) . 2_566 ?
O2 Sb1 O3 89.36(13) 2_566 . ?
O2 Sb1 O3 90.64(13) . . ?
O3 Sb1 O3 180.0 2_566 . ?
O2 Sb1 O1 89.00(13) 2_566 . ?
O2 Sb1 O1 91.00(13) . . ?
O3 Sb1 O1 89.99(13) 2_566 . ?
O3 Sb1 O1 90.01(13) . . ?
O2 Sb1 O1 91.00(13) 2_566 2_566 ?
O2 Sb1 O1 89.00(13) . 2_566 ?
O3 Sb1 O1 90.01(13) 2_566 2_566 ?
O3 Sb1 O1 89.99(13) . 2_566 ?
O1 Sb1 O1 180.0 . 2_566 ?
O5 Sb2 O5 180.00(18) 2_667 . ?
O5 Sb2 O6 88.84(14) 2_667 2_667 ?
O5 Sb2 O6 91.16(14) . 2_667 ?
O5 Sb2 O6 91.16(14) 2_667 . ?
O5 Sb2 O6 88.84(14) . . ?
O6 Sb2 O6 180.0 2_667 . ?
O5 Sb2 O4 89.19(14) 2_667 . ?
O5 Sb2 O4 90.81(14) . . ?
O6 Sb2 O4 90.75(13) 2_667 . ?
O6 Sb2 O4 89.25(13) . . ?
O5 Sb2 O4 90.81(14) 2_667 2_667 ?
O5 Sb2 O4 89.19(14) . 2_667 ?
O6 Sb2 O4 89.25(13) 2_667 2_667 ?
O6 Sb2 O4 90.75(13) . 2_667 ?
O4 Sb2 O4 180.0(2) . 2_667 ?
C3 Cl4 C2 105.8(2) . . ?
O7 S2 O8 115.9(3) . . ?
O7 S2 F37 113.8(3) . . ?
O8 S2 F37 107.2(3) . . ?
O7 S2 Cl1 110.6(2) . . ?
O8 S2 Cl1 105.0(2) . . ?
F37 S2 Cl1 103.2(2) . . ?
O9 S3 O10 122.4(3) . . ?
O9 S3 F38 107.8(3) . . ?
O10 S3 F38 107.9(3) . . ?
O9 S3 Cl2 109.5(2) . . ?
O10 S3 Cl2 108.0(2) . . ?
F38 S3 Cl2 98.74(17) . . ?
O12 S4 O11 122.3(3) . . ?
O12 S4 F39 108.7(3) . . ?
O11 S4 F39 106.4(2) . . ?
O12 S4 Cl3 109.1(2) . . ?
O11 S4 Cl3 109.3(2) . . ?
F39 S4 Cl3 98.40(16) . . ?
Te1 O1 Sb1 139.86(18) . . ?
Te2 O2 Sb1 138.45(19) . . ?
Te3 O3 Sb1 139.32(16) . . ?
Te4 O4 Sb2 139.28(18) . . ?
Te5 O5 Sb2 138.76(17) . . ?
Te6 O6 Sb2 138.87(18) . . ?
F33 C1 F34 108.3(4) . . ?
F33 C1 F31 108.8(4) . . ?
F34 C1 F31 108.4(4) . . ?
F33 C1 C2 112.3(4) . . ?
F34 C1 C2 112.0(4) . . ?
F31 C1 C2 106.9(4) . . ?
C1 C2 Cl4 110.1(3) . . ?
C4 C3 Cl4 110.0(3) . . ?
F32 C4 F35 109.4(4) . . ?
F32 C4 F36 107.8(4) . . ?
F35 C4 F36 107.4(4) . . ?
F32 C4 C3 112.5(4) . . ?
F35 C4 C3 108.3(4) . . ?
F36 C4 C3 111.3(4) . . ?

_shelx_res_file                  
;
TITL run2_P-1_a.res in P-1
    run2_P-1_a.res
    created by SHELXL-2018/3 at 10:40:02 on 27-Nov-2024
REM Old TITL run2_P-1 in P-1
REM SHELXT solution in P-1: R1 0.106, Rweak 0.008, Alpha 0.058
REM <I/s>   0.000 for    0 systematic absences,  Orientation as input
REM Formula found by SHELXT:  C4 Cl7 F39 O9 S3 Sb6 Te
CELL  0.71073   9.8884  10.0411  22.6868   93.500  100.671   95.798
ZERR    2.000   0.0008   0.0008   0.0021    0.004    0.003    0.003
LATT  1
SFAC C H CL F O S SB TE
UNIT 8 8 8 78 24 6 2 12
TEMP -173.150
SIZE 0.402 0.457 0.792
L.S. 10
BOND
LIST 4
FMAP 2
PLAN 5
OMIT -2 3 12
OMIT -1 3 3
OMIT 0 0 4
OMIT 0 0 6
OMIT 0 1 0
OMIT 0 1 5
OMIT 0 1 6
OMIT 0 2 3
OMIT 2 -5 8
OMIT 2 -4 5
OMIT 2 -4 8
OMIT 2 -3 6
OMIT 1 -2  4
OMIT 0  3  6
OMIT 0  5  6
OMIT 0  3  8
OMIT 1  3  9
OMIT 0  1 13
ACTA
WGHT    0.032300    4.135800
FVAR       0.16523
TE1   8    0.272307    0.291055    0.525694    11.00000    0.01999    0.01797 =
         0.02301    0.00095    0.00216    0.00688
TE2   8   -0.224038    0.217621    0.522878    11.00000    0.01728    0.01528 =
         0.01856   -0.00122    0.00561   -0.00330
TE3   8   -0.060834    0.366488    0.347469    11.00000    0.01685    0.02204 =
         0.01465   -0.00225    0.00430    0.00024
TE4   8    0.582760    0.202389    0.927750    11.00000    0.01996    0.01326 =
         0.01763   -0.00065    0.00654    0.00246
TE5   8    0.580715    0.344947    1.136725    11.00000    0.01878    0.01679 =
         0.01629    0.00300    0.00279    0.00230
TE6   8    0.838470    0.669278    1.012898    11.00000    0.01305    0.01746 =
         0.02200   -0.00013    0.00405   -0.00144
SB1   7    0.000000    0.500000    0.500000    10.50000    0.01228    0.01172 =
         0.01358   -0.00003    0.00325    0.00048
SB2   7    0.500000    0.500000    1.000000    10.50000    0.01189    0.01172 =
         0.01374   -0.00023    0.00310    0.00123
CL1   3    1.131011    0.079151    0.669918    11.00000    0.04606    0.06265 =
         0.03672    0.00595   -0.01014   -0.02398
CL2   3    0.490494   -0.081097    0.638935    11.00000    0.04024    0.04321 =
         0.04740   -0.00701   -0.01202   -0.00179
CL3   3    1.142221   -0.082631    0.894444    11.00000    0.03405    0.03348 =
         0.05353    0.00092   -0.00655    0.00961
CL4   3    0.648054    0.396246    0.772771    11.00000    0.02163    0.02056 =
         0.02200    0.00347    0.00871    0.00248
S2    6    1.271089    0.146370    0.740282    11.00000    0.02544    0.03180 =
         0.02783    0.00121    0.00328   -0.00491
S3    6    0.653140   -0.002841    0.698196    11.00000    0.02797    0.01935 =
         0.02920   -0.00203    0.00297    0.00213
S4    6    0.962392   -0.099588    0.841172    11.00000    0.02898    0.02119 =
         0.03230   -0.00212    0.00507   -0.00189
F1    4    0.385951    0.174137    0.561993    11.00000    0.03959    0.03470 =
         0.04683    0.00504   -0.00275    0.02248
F2    4   -0.127733    0.112505    0.574367    11.00000    0.03483    0.02488 =
         0.03868    0.01396    0.00026   -0.00252
F3    4    0.251084    0.344595    0.600557    11.00000    0.12265    0.07404 =
         0.02113    0.00527    0.00663    0.07548
F4    4    0.305727    0.228221    0.453811    11.00000    0.06224    0.04982 =
         0.03656    0.01140    0.02662    0.03661
F5    4    0.130696    0.158022    0.519275    11.00000    0.02999    0.02173 =
         0.09899    0.02134    0.02184    0.00568
F6    4    0.424456    0.412088    0.534341    11.00000    0.02228    0.02582 =
         0.15419    0.00092   -0.01540    0.00079
F7    4    0.027003    0.225494    0.376170    11.00000    0.03018    0.02282 =
         0.02682   -0.00376    0.00592    0.00836
F8    4   -0.370566    0.086215    0.511891    11.00000    0.03128    0.02662 =
         0.03654   -0.00591    0.00979   -0.01505
F9    4   -0.292974    0.292797    0.585041    11.00000    0.03025    0.03956 =
         0.02894   -0.00986    0.01726   -0.00882
F10   4   -0.332989    0.313079    0.470837    11.00000    0.01980    0.02537 =
         0.03139    0.00249    0.00116    0.00125
F11   4   -0.169526    0.134026    0.458571    11.00000    0.03286    0.02111 =
         0.02665   -0.00645    0.01073   -0.00049
F12   4   -0.224849    0.257478    0.329670    11.00000    0.02118    0.03115 =
         0.02745   -0.01075    0.00378   -0.00531
F13   4   -0.145622    0.502335    0.311772    11.00000    0.03192    0.03778 =
         0.02255    0.00964    0.00518    0.00873
F14   4    0.107956    0.469649    0.359457    11.00000    0.01934    0.03017 =
         0.02553   -0.00205    0.00899   -0.00419
F15   4   -0.027167    0.314499    0.273032    11.00000    0.03438    0.04895 =
         0.01846   -0.01101    0.00891    0.00194
F16   4    0.576355    0.059761    0.872842    11.00000    0.04181    0.01863 =
         0.02999   -0.00654    0.01106    0.00294
F17   4    0.746030    0.376369    1.112561    11.00000    0.01729    0.02602 =
         0.03249    0.00426    0.00456    0.00498
F18   4    0.703641    0.121263    0.980218    11.00000    0.02863    0.01990 =
         0.03495   -0.00035    0.00084    0.01317
F19   4    0.435929    0.114399    0.952779    11.00000    0.02478    0.02260 =
         0.03321   -0.00575    0.01199   -0.00565
F20   4    0.464406    0.274787    0.869600    11.00000    0.04067    0.02757 =
         0.02139    0.00025   -0.00347    0.01201
F21   4    0.727649    0.281343    0.896784    11.00000    0.03774    0.02758 =
         0.03270   -0.00334    0.02549   -0.00302
F22   4    0.757672    0.799682    0.971567    11.00000    0.03675    0.02371 =
         0.04218    0.01299    0.01635    0.00793
F23   4    0.666226    0.250899    1.195962    11.00000    0.03840    0.03291 =
         0.02773    0.01279   -0.00043    0.01070
F24   4    0.420752    0.309825    1.165265    11.00000    0.02794    0.03406 =
         0.02524    0.00981    0.01209   -0.00072
F25   4    0.542822    0.188206    1.088400    11.00000    0.03495    0.01384 =
         0.03040    0.00178    0.00642    0.00274
F26   4    0.625993    0.495284    1.189840    11.00000    0.03353    0.02787 =
         0.01762   -0.00452   -0.00123    0.00131
F27   4    1.001610    0.737423    0.993884    11.00000    0.01832    0.04420 =
         0.04652    0.00085    0.01320   -0.01038
F28   4    0.880810    0.781222    1.081714    11.00000    0.02893    0.02987 =
         0.03575   -0.01145    0.00413   -0.01042
F29   4    0.807402    0.559815    0.942930    11.00000    0.02001    0.03194 =
         0.02399   -0.00355    0.00824    0.00259
F30   4    0.933040    0.542839    1.052184    11.00000    0.02172    0.03598 =
         0.03245    0.00907    0.00737    0.01252
F31   4    1.052193    0.428096    0.815242    11.00000    0.02310    0.04878 =
         0.03592   -0.00356    0.00115   -0.00609
F32   4    0.471763    0.589664    0.700884    11.00000    0.03623    0.04352 =
         0.04295    0.00867    0.01500    0.01931
F33   4    0.902836    0.255201    0.814168    11.00000    0.03290    0.02835 =
         0.03378    0.01301    0.01263    0.00918
F34   4    0.918443    0.345461    0.731953    11.00000    0.02742    0.03405 =
         0.02173    0.00078    0.00875    0.00256
F35   4    0.576181    0.583416    0.626007    11.00000    0.05842    0.04100 =
         0.02240    0.01176    0.00922    0.01557
F36   4    0.688692    0.655209    0.714043    11.00000    0.04377    0.01758 =
         0.04344    0.00246    0.00324   -0.00015
F37   4    1.308986    0.023743    0.767582    11.00000    0.06956    0.04783 =
         0.06984    0.02284   -0.00181    0.01116
F38   4    0.763955   -0.066893    0.671620    11.00000    0.03660    0.04613 =
         0.04337   -0.00182    0.01517    0.01300
F39   4    0.886281   -0.013049    0.881090    11.00000    0.02730    0.02721 =
         0.05974   -0.00953    0.01012    0.00323
O1    5    0.162100    0.411174    0.489368    11.00000    0.01552    0.01595 =
         0.01961    0.00246    0.00559    0.00599
O2    5   -0.072890    0.346646    0.537757    11.00000    0.01604    0.01352 =
         0.01793    0.00012    0.00430   -0.00373
O3    5   -0.098425    0.421265    0.420798    11.00000    0.01657    0.01805 =
         0.01352   -0.00156    0.00517   -0.00112
O4    5    0.599203    0.347237    0.983513    11.00000    0.01716    0.01474 =
         0.01907   -0.00168    0.00281    0.00301
O5    5    0.486401    0.441913    1.079295    11.00000    0.01744    0.02062 =
         0.01844    0.00233    0.00702    0.00540
O6    5    0.677172    0.604357    1.035679    11.00000    0.01151    0.02021 =
         0.01639   -0.00282    0.00317    0.00058
O7    5    1.380671    0.222571    0.723595    11.00000    0.03513    0.07312 =
         0.03564    0.00631    0.00307   -0.02852
O8    5    1.197509    0.215575    0.779956    11.00000    0.02693    0.06021 =
         0.05138   -0.02313    0.01357   -0.00301
O9    5    0.674200    0.135467    0.693477    11.00000    0.05899    0.02062 =
         0.05993   -0.00427    0.00056   -0.00180
O10   5    0.645600   -0.057374    0.752871    11.00000    0.05664    0.05287 =
         0.02693    0.00951    0.01349    0.01302
O11   5    0.899367   -0.232243    0.838510    11.00000    0.05390    0.02569 =
         0.04445   -0.00924    0.01305   -0.01270
O12   5    0.974616   -0.033744    0.789302    11.00000    0.04964    0.04412 =
         0.03849    0.01388    0.00479    0.00003
C1    1    0.924882    0.370582    0.790646    11.00000    0.02218    0.02657 =
         0.02461    0.00393    0.00522   -0.00219
C2    1    0.825515    0.467796    0.803664    11.00000    0.02703    0.01991 =
         0.01997   -0.00436    0.00177   -0.00520
AFIX  23
H2A   2    0.846107    0.552983    0.785577    11.00000   -1.20000
H2B   2    0.836879    0.487780    0.847694    11.00000   -1.20000
AFIX   0
C3    1    0.619881    0.422804    0.693008    11.00000    0.02508    0.02001 =
         0.01482    0.00008    0.00256   -0.00167
AFIX  23
H3A   2    0.703972    0.407102    0.676975    11.00000   -1.20000
H3B   2    0.542150    0.358238    0.670860    11.00000   -1.20000
AFIX   0
C4    1    0.586864    0.565201    0.683710    11.00000    0.03435    0.02696 =
         0.01827    0.00546    0.00830    0.00920
HKLF 4


REM  run2_P-1_a.res in P-1
REM wR2 = 0.0899, GooF = S = 1.187, Restrained GooF = 1.187 for all data
REM R1 = 0.0368 for 10295 Fo > 4sig(Fo) and 0.0404 for all 10988 data
REM 625 parameters refined using 0 restraints

END

WGHT      0.0323      4.1358

REM Highest difference peak  1.302,  deepest hole -2.119,  1-sigma level  0.274
Q1    1   0.3199  0.2313  0.5529  11.00000  0.05    1.30
Q2    1  -0.0208  0.3012  0.3703  11.00000  0.05    1.19
Q3    1   0.5414  0.4013  1.1090  11.00000  0.05    1.13
Q4    1   0.2402  0.3149  0.5599  11.00000  0.05    1.12
Q5    1   0.2226  0.3503  0.5021  11.00000  0.05    1.07
;
_shelx_res_checksum              13175
_chemical_properties_physical    
Air-sensitive,Moisture-sensitive,Heat-sensitive
